# Supplementary material for: Lateral modulation of orientation perception in center-surround sinusoidal stimuli: Divisive inhibition in perceptual filling-in
Source: J Vis. 2020 Sep 4;20(9):5. doi: 10.1167/jov.20.9.5 (PMC7476660; doi:10.1167/jov.20.9.5)
Supplement: Supplement 1 [file jovi-20-9-5_s001.xlsx]

## Sheet: FileS1_PSIData_allSub_exp1_exp2
Exp num	Subject-ID	Run nubmer	Adapter type	Adapter orientation	CW target orientation shift (deg.)	CW target slope	CCW target orientation shift (deg.)	CCW target slope
1	P0	6	Pedestal	0	0.54983	2.0793	2.2039	1.8762
1	P0	32	Pedestal	0	1.0327	1.8162	0.94701	1.5532
1	P0	38	Pedestal	0	0.63456	1.8306	1.8531	1.7476
1	P0	35	Pedestal	11.25	0.029896	2.3766	7.8898	1.5482
1	P0	46	Pedestal	11.25	0.029896	2.3766	7.1989	1.468
1	P0	50	Pedestal	11.25	0.029896	2.3766	7.9219	1.7493
1	P0	5	Pedestal	22.5	0.029896	2.3766	6.4626	2.1176
1	P0	30	Pedestal	22.5	0.077842	1.9435	6.8036	2.0158
1	P0	36	Pedestal	22.5	0.029896	2.3766	5.1382	2.0121
1	P0	12	Pedestal	45	0.48274	1.743	2.0349	1.9318
1	P0	15	Pedestal	45	0.37754	1.7609	2.3171	1.5588
1	P0	42	Pedestal	45	0.83771	2.0004	1.156	2.047
1	P0	7	Pedestal	90	1.0049	1.9708	0.05582	2.2489
1	P0	22	Pedestal	90	1.0189	2.1884	0.2805	1.9188
1	P0	23	Pedestal	90	0.90458	1.6863	0.22379	1.8471
1	P0	16	Annulus	0	0.64961	2.2054	1.0173	1.7153
1	P0	20	Annulus	0	0.98987	1.9948	0.31033	1.9011
1	P0	31	Annulus	0	0.77654	1.7219	0.82096	1.6874
1	P0	1	Annulus	11.25	0.11138	1.9597	1.9629	1.9325
1	P0	41	Annulus	11.25	0.45718	1.908	2.0057	2.2178
1	P0	48	Annulus	11.25	0.60839	1.8081	1.9276	1.9129
1	P0	19	Annulus	22.5	1.0737	2.2092	1.3489	2.1953
1	P0	29	Annulus	22.5	2.2548	2.1971	0.24593	2.1521
1	P0	33	Annulus	22.5	2.0415	1.5408	0.3546	1.8213
1	P0	3	Annulus	45	2.3632	1.7614	0.029896	2.3766
1	P0	34	Annulus	45	2.6805	1.6083	0.029896	2.3766
1	P0	43	Annulus	45	2.5244	1.8989	0.029896	2.3766
1	P0	2	Annulus	90	1.3076	1.7563	0.086552	2.0966
1	P0	13	Annulus	90	0.37758	2.1187	0.45179	1.9399
1	P0	14	Annulus	90	1.1063	1.8824	0.80691	2.0466
1	P0	18	Disk	0	1.7697	1.8251	0.029896	2.3766
1	P0	26	Disk	0	1.2287	2.1565	0.36045	1.7858
1	P0	28	Disk	0	0.70107	1.9968	0.12856	2.174
1	P0	9	Disk	11.25	0.029896	2.3766	5.7139	1.6447
1	P0	24	Disk	11.25	0.095068	1.9472	4.3195	2.1404
1	P0	49	Disk	11.25	0.029896	2.3766	4.3544	1.8568
1	P0	8	Disk	22.5	0.064474	2.0419	3.0253	1.5884
1	P0	44	Disk	22.5	0.029896	2.3766	4.8588	1.8322
1	P0	54	Disk	22.5	0.077842	1.9435	5.2551	1.9047
1	P0	4	Disk	45	0.89378	2.4473	1.015	1.756
1	P0	21	Disk	45	0.36611	2.0301	0.68277	1.5954
1	P0	52	Disk	45	1.5316	1.5739	0.30017	2.134
1	P0	27	Disk	90	0.58981	2.0551	0.75963	1.8812
1	P0	45	Disk	90	1.1861	1.569	0.59836	2.1188
1	P0	51	Disk	90	0.71698	1.8159	1.0269	1.911
1	P0	11	Noise Annulus	NaN	0.24269	2.037	0.82844	1.6679
1	P0	37	Noise Annulus	NaN	1.0823	1.9905	0.85018	1.6461
1	P0	40	Noise Annulus	NaN	1.4819	1.7623	0.33136	1.8006
1	P0	10	Noise Disk	NaN	1.0203	1.763	0.029896	2.3766
1	P0	17	Noise Disk	NaN	0.86205	1.6969	0.4685	1.9532
1	P0	25	Noise Disk	NaN	1.4094	1.8365	0.37677	1.7932
1	P0	39	GrayControl	NaN	0.94926	2.1349	0.24744	1.7118
1	P0	47	GrayControl	NaN	0.32119	1.7628	2.1553	1.8349
1	P0	53	GrayControl	NaN	0.17094	1.8209	0.76063	2.0956
1	P1	7	Pedestal	0	1.3084	1.8693	2.3036	1.9639
1	P1	11	Pedestal	0	1.6615	1.648	0.86867	2.1073
1	P1	15	Pedestal	0	0.73101	1.8664	2.4728	1.7727
1	P1	64	Pedestal	0	0.84529	1.5407	2.0191	1.9764
1	P1	65	Pedestal	0	1.3702	1.5921	0.65055	2.0699
1	P1	8	Pedestal	11.25	0.98191	1.8586	2.9017	1.5625
1	P1	36	Pedestal	11.25	0.10503	1.9999	5.8389	1.9204
1	P1	54	Pedestal	11.25	0.083352	1.9447	5.8709	2.0178
1	P1	57	Pedestal	11.25	0.063211	2.1873	5.3577	1.5332
1	P1	62	Pedestal	11.25	0.029896	2.3766	7.6246	1.6479
1	P1	63	Pedestal	11.25	0.068682	2.0563	7.7815	1.9083
1	P1	5	Pedestal	22.5	2.6849	2.0437	0.28739	1.9824
1	P1	14	Pedestal	22.5	0.031558	2.4189	5.9704	2.4295
1	P1	20	Pedestal	22.5	0.4116	1.5977	5.0229	1.6851
1	P1	58	Pedestal	22.5	2.1157	2.4836	3.3607	1.8597
1	P1	61	Pedestal	22.5	0.029896	2.3766	5.2108	2.0621
1	P1	66	Pedestal	22.5	0.029896	2.3766	4.6656	1.9839
1	P1	24	Pedestal	45	0.083464	2.1453	5.2724	1.7608
1	P1	29	Pedestal	45	0.64164	1.6908	3.2257	1.9402
1	P1	50	Pedestal	45	0.76863	1.8393	1.0235	1.8002
1	P1	60	Pedestal	45	0.46086	2.0372	3.2386	1.6594
1	P1	10	Pedestal	90	1.4432	2.0453	1.5141	1.8479
1	P1	34	Pedestal	90	0.74845	2.1804	1.3611	1.9782
1	P1	49	Pedestal	90	1.0877	1.8069	0.16156	2.0157
1	P1	1	Annulus	0	1.6868	2.0314	1.6135	2.3345
1	P1	26	Annulus	0	1.683	1.9313	1.6967	1.8014
1	P1	47	Annulus	0	1.1109	1.8209	1.0492	1.7165
1	P1	16	Annulus	11.25	0.75348	1.6797	2.8275	1.7986
1	P1	41	Annulus	11.25	0.6536	2.0086	1.2934	1.6818
1	P1	45	Annulus	11.25	0.51505	1.799	1.492	1.7204
1	P1	55	Annulus	11.25	0.32532	1.9439	1.129	2.0309
1	P1	4	Annulus	22.5	0.14695	1.8752	4.1182	1.9251
1	P1	19	Annulus	22.5	0.97894	2.3033	2.2566	1.6565
1	P1	40	Annulus	22.5	1.7948	1.747	0.83841	1.8693
1	P1	18	Annulus	45	1.7454	1.8898	0.26512	1.6944
1	P1	25	Annulus	45	0.89894	1.771	2.4305	1.9887
1	P1	52	Annulus	45	1.2528	1.7187	0.53221	2.1316
1	P1	2	Annulus	90	0.3793	1.9578	1.5069	1.8923
1	P1	23	Annulus	90	1.2008	1.822	1.1608	1.8108
1	P1	27	Annulus	90	0.68329	1.682	0.49094	1.8888
1	P1	3	Disk	0	1.0914	1.6744	1.1777	2.279
1	P1	37	Disk	0	2.4282	2.0499	0.20951	2.0754
1	P1	39	Disk	0	2.2762	1.5645	1.2507	1.8034
1	P1	17	Disk	11.25	0.031558	2.4189	5.7512	1.8482
1	P1	30	Disk	11.25	0.2076	2.107	5.9531	1.9625
1	P1	42	Disk	11.25	0.031558	2.4189	5.0166	1.8206
1	P1	32	Disk	22.5	0.13765	1.889	4.071	2.136
1	P1	38	Disk	22.5	0.2013	1.7981	5.3873	1.7967
1	P1	48	Disk	22.5	0.031558	2.4189	4.8534	2.125
1	P1	13	Disk	45	0.23992	2.0927	2.5171	2.0587
1	P1	31	Disk	45	0.72596	1.7402	2.6234	1.8011
1	P1	46	Disk	45	0.28349	1.9017	2.173	2.0288
1	P1	28	Disk	90	1.7061	2.1346	2.2726	1.9501
1	P1	35	Disk	90	1.0613	2.0716	1.0397	2.0228
1	P1	43	Disk	90	2.1892	1.7552	0.56493	1.7648
1	P1	56	Disk	90	1.0982	1.9136	1.0052	1.77
1	P1	6	Noise Annulus	NaN	2.2486	1.911	0.32515	1.7224
1	P1	12	Noise Annulus	NaN	1.5794	2.4971	1.1539	1.5144
1	P1	53	Noise Annulus	NaN	0.48644	1.8826	1.025	1.8773
1	P1	9	Noise Disk	NaN	0.15483	1.9391	1.5103	1.6179
1	P1	22	Noise Disk	NaN	2.8307	2.1149	1.7088	2.1048
1	P1	44	Noise Disk	NaN	1.7216	2.2034	0.10468	2.0094
1	P1	59	Noise Disk	NaN	1.6688	2.1086	0.21084	1.8357
1	P1	21	GrayControl	NaN	1.2024	1.9929	1.5788	2.0312
1	P1	33	GrayControl	NaN	1.2851	1.5268	0.50961	1.9251
1	P1	51	GrayControl	NaN	1.3896	1.9231	0.22721	1.7934
1	P2	9	Pedestal	0	4.5575	1.9086	3.0412	1.8858
1	P2	43	Pedestal	0	1.0561	1.8195	2.0328	1.5527
1	P2	44	Pedestal	0	2.6215	1.5352	3.0078	2.1383
1	P2	15	Pedestal	11.25	0.08016	2.1197	5.4069	1.6673
1	P2	18	Pedestal	11.25	0.63538	1.8695	5.7845	1.7252
1	P2	24	Pedestal	11.25	0.56589	1.9415	6.0999	1.8661
1	P2	11	Pedestal	22.5	1.179	2.1117	7.9994	3.6355
1	P2	14	Pedestal	22.5	0.029896	2.3766	6.3498	1.937
1	P2	53	Pedestal	22.5	0.029896	2.3766	4.3119	1.6222
1	P2	2	Pedestal	45	0.091922	2.0222	2.2793	1.803
1	P2	34	Pedestal	45	0.07318	2.078	1.7351	1.5578
1	P2	46	Pedestal	45	0.42396	1.8245	1.2442	1.7684
1	P2	12	Pedestal	90	0.82555	1.8425	0.1967	1.951
1	P2	39	Pedestal	90	0.73904	2.28	0.58582	1.9735
1	P2	51	Pedestal	90	1.1261	1.9075	0.095068	1.9472
1	P2	13	Annulus	0	0.45144	1.8546	0.63466	1.8279
1	P2	19	Annulus	0	0.71586	2.0658	0.46331	1.8115
1	P2	37	Annulus	0	1.2149	2.0907	0.30196	1.7675
1	P2	6	Annulus	11.25	1.5151	1.7936	0.12975	1.8864
1	P2	8	Annulus	11.25	1.2842	1.9725	0.50322	1.9976
1	P2	25	Annulus	11.25	0.9679	1.9312	0.39826	1.6424
1	P2	29	Annulus	22.5	2.1531	1.9654	0.029896	2.3766
1	P2	33	Annulus	22.5	1.5875	1.9086	0.071649	2.0699
1	P2	36	Annulus	22.5	0.32039	2.0816	1.0723	1.6839
1	P2	3	Annulus	45	0.47254	1.8785	0.63933	1.8965
1	P2	49	Annulus	45	1.3209	1.8992	0.15588	1.7937
1	P2	52	Annulus	45	1.28	1.7705	0.029896	2.3766
1	P2	7	Annulus	90	0.9998	1.8574	0.029896	2.3766
1	P2	31	Annulus	90	1.0634	1.8377	0.26958	1.8827
1	P2	48	Annulus	90	1.1356	1.895	0.20841	1.8115
1	P2	1	Disk	0	0.33639	2.0573	0.20679	1.8194
1	P2	17	Disk	0	0.064474	2.0419	1.1108	1.9816
1	P2	38	Disk	0	1.0831	2.1227	0.029896	2.3766
1	P2	5	Disk	11.25	0.029896	2.3766	5.5133	1.538
1	P2	30	Disk	11.25	0.029896	2.3766	6.2121	2.1833
1	P2	40	Disk	11.25	0.029896	2.3766	5.143	1.8785
1	P2	23	Disk	22.5	0.029896	2.3766	3.3896	1.8166
1	P2	35	Disk	22.5	0.029896	2.3766	3.4126	2.2001
1	P2	42	Disk	22.5	0.029896	2.3766	2.7839	1.6453
1	P2	4	Disk	45	0.43741	2.0562	0.69643	1.9109
1	P2	20	Disk	45	0.77765	1.7572	0.39922	2.1088
1	P2	27	Disk	45	0.3729	2.2276	1.044	1.683
1	P2	10	Disk	90	1.2	1.9991	0.091922	2.0222
1	P2	28	Disk	90	0.92554	1.8311	0.14484	1.9665
1	P2	54	Disk	90	0.81053	1.6067	1.1166	1.8855
1	P2	16	Noise Annulus	NaN	0.12567	2.1181	1.4936	1.7518
1	P2	22	Noise Annulus	NaN	1.0839	1.5577	0.12975	1.8864
1	P2	45	Noise Annulus	NaN	1.7513	1.8822	0.029896	2.3766
1	P2	21	Noise Disk	NaN	1.2709	1.8926	0.064474	2.0419
1	P2	26	Noise Disk	NaN	1.7776	1.9926	0.029896	2.3766
1	P2	47	Noise Disk	NaN	1.7225	1.8424	0.029896	2.3766
1	P2	32	GrayControl	NaN	1.0148	1.7675	0.077842	1.9435
1	P2	41	GrayControl	NaN	1.3906	1.9545	0.029896	2.3766
1	P2	50	GrayControl	NaN	1.6369	2.224	0.029896	2.3766
1	P3	27	Pedestal	0	7.484	1.569	1.4645	1.69
1	P3	29	Pedestal	0	2.1345	1.5795	0.2546	1.8202
1	P3	30	Pedestal	0	2.7823	2.1103	1.5096	2.2721
1	P3	11	Pedestal	11.25	0.45466	1.9104	7.7355	1.585
1	P3	21	Pedestal	11.25	3.743	1.7572	6.8325	1.6658
1	P3	35	Pedestal	11.25	2.8782	1.9396	7.0709	1.9018
1	P3	24	Pedestal	22.5	2.0079	1.8967	5.1748	2.433
1	P3	40	Pedestal	22.5	0.65396	1.5659	4.587	1.7528
1	P3	43	Pedestal	22.5	0.57445	1.9205	2.8944	1.7805
1	P3	55	Pedestal	22.5	0.077842	1.9435	5.8575	1.5909
1	P3	13	Pedestal	45	0.19105	1.7063	3.2886	1.6898
1	P3	19	Pedestal	45	1.4594	2.1784	2.8244	1.8917
1	P3	31	Pedestal	45	1.7111	2.2189	2.1213	2.1453
1	P3	1	Pedestal	90	0.29472	1.9731	1.9789	1.8199
1	P3	17	Pedestal	90	2.671	1.8258	2.028	1.8271
1	P3	20	Pedestal	90	2.5913	1.6893	0.029896	2.3766
1	P3	60	Pedestal	90	2.4764	1.923	0.029896	2.3766
1	P3	12	Annulus	0	0.53578	1.7961	2.4914	1.6027
1	P3	51	Annulus	0	0.8478	1.9163	1.3185	1.8717
1	P3	53	Annulus	0	0.45623	1.9487	2.1121	1.7018
1	P3	25	Annulus	11.25	1.2908	1.8244	1.8872	1.8674
1	P3	41	Annulus	11.25	2.5644	1.9271	0.30811	1.8694
1	P3	47	Annulus	11.25	0.97699	1.8101	1.7875	2.0644
1	P3	59	Annulus	11.25	0.86148	1.7969	1.3424	1.9723
1	P3	4	Annulus	22.5	1.7523	2.1138	2.2234	1.8497
1	P3	9	Annulus	22.5	2.3545	1.7047	0.98883	1.9788
1	P3	14	Annulus	22.5	0.42396	1.8245	3.729	2.1082
1	P3	58	Annulus	22.5	2.2342	2.4123	0.083868	2.1151
1	P3	23	Annulus	45	0.37888	1.8509	2.5384	1.7061
1	P3	39	Annulus	45	2.7693	1.9417	1.0741	1.538
1	P3	46	Annulus	45	2.4554	1.6239	1.3714	1.8806
1	P3	3	Annulus	90	0.20235	1.9458	1.484	1.8189
1	P3	6	Annulus	90	0.61017	1.9798	1.2433	2.3424
1	P3	52	Annulus	90	0.69275	2.1549	1.0231	1.8797
1	P3	10	Disk	0	1.1716	1.9319	1.1474	1.5871
1	P3	15	Disk	0	0.46897	1.6261	0.82647	1.9288
1	P3	28	Disk	0	1.5947	1.5376	0.55763	1.8681
1	P3	36	Disk	11.25	0.029896	2.3766	7.2131	1.7283
1	P3	42	Disk	11.25	0.38425	1.9681	5.336	1.9138
1	P3	44	Disk	11.25	0.36611	2.0301	4.3522	1.8313
1	P3	57	Disk	11.25	0.029896	2.3766	4.357	1.5973
1	P3	26	Disk	22.5	0.72552	1.9142	4.8146	1.6932
1	P3	38	Disk	22.5	0.089875	1.9212	4.845	2.1734
1	P3	49	Disk	22.5	0.38423	1.7763	6.7792	1.8126
1	P3	56	Disk	22.5	0.095068	1.9472	3.4367	2.0319
1	P3	7	Disk	45	1.8758	1.9576	2.1577	1.8251
1	P3	16	Disk	45	0.35536	1.8376	3.7726	1.8588
1	P3	34	Disk	45	0.54948	1.9638	2.3672	1.8082
1	P3	2	Disk	90	0.72723	1.9727	0.8806	1.5849
1	P3	37	Disk	90	2.3438	2.0401	1.0576	1.8068
1	P3	48	Disk	90	1.4514	1.7528	0.56779	1.5489
1	P3	32	Noise Annulus	NaN	1.5321	1.8587	2.1527	1.5414
1	P3	33	Noise Annulus	NaN	0.31227	2.1807	1.1327	1.8187
1	P3	50	Noise Annulus	NaN	0.45766	1.6907	0.84737	2.0181
1	P3	5	Noise Disk	NaN	0.46545	1.825	1.211	1.5733
1	P3	45	Noise Disk	NaN	1.6558	1.7269	0.46374	1.9001
1	P3	54	Noise Disk	NaN	1.1982	2.135	0.79195	1.5535
1	P3	8	GrayControl	NaN	0.73127	1.8588	1.0226	1.8808
1	P3	18	GrayControl	NaN	0.21657	1.9239	2.2256	1.9011
1	P3	22	GrayControl	NaN	2.5257	1.7099	0.73975	1.8065
1	P4	2	Pedestal	0	1.0189	2.1884	6.2512	1.5461
1	P4	5	Pedestal	0	0.26908	1.9272	4.529	1.589
1	P4	29	Pedestal	0	1.1116	2.1231	1.358	1.9224
1	P4	15	Pedestal	11.25	0.057244	1.9547	14.5161	1.7829
1	P4	23	Pedestal	11.25	0.34996	1.7304	10.3877	1.7619
1	P4	25	Pedestal	11.25	0.077347	2.0709	12.8893	2.0149
1	P4	18	Pedestal	22.5	0.090766	2.0503	11.5608	1.9917
1	P4	26	Pedestal	22.5	2.2447	2.0662	5.9021	1.9132
1	P4	54	Pedestal	22.5	0.066464	1.9722	12.394	1.9355
1	P4	13	Pedestal	45	0.029896	2.3766	6.608	1.9583
1	P4	35	Pedestal	45	0.75666	1.8031	2.0813	1.5634
1	P4	39	Pedestal	45	1.2084	2.3579	3.8226	1.8468
1	P4	7	Pedestal	90	0.743	2.1282	2.0315	1.9265
1	P4	48	Pedestal	90	0.69398	2.1442	2.2801	1.5936
1	P4	52	Pedestal	90	0.40972	1.8952	1.3825	1.6789
1	P4	11	Annulus	0	0.6285	2.0447	1.749	1.9916
1	P4	19	Annulus	0	0.057244	1.9547	1.3664	2.1296
1	P4	34	Annulus	0	2.2554	2.1395	0.3662	1.7733
1	P4	9	Annulus	11.25	0.33865	1.8553	3.1353	1.5542
1	P4	28	Annulus	11.25	0.44815	1.8926	2.4699	1.8818
1	P4	38	Annulus	11.25	0.80207	2.1657	2.9147	1.7885
1	P4	6	Annulus	22.5	1.251	2.0919	2.4767	1.5841
1	P4	10	Annulus	22.5	0.93789	1.6828	2.8572	1.9405
1	P4	27	Annulus	22.5	1.6077	1.7802	1.4295	2.0728
1	P4	3	Annulus	45	1.8591	2.0758	0.41493	1.5815
1	P4	49	Annulus	45	2.5024	1.8221	0.45109	1.6168
1	P4	50	Annulus	45	2.0603	1.7967	1.239	1.8941
1	P4	4	Annulus	90	1.2939	1.8973	1.1621	1.7631
1	P4	31	Annulus	90	0.98602	1.9989	2.3239	2.1185
1	P4	32	Annulus	90	2.4877	1.8609	0.19692	1.615
1	P4	24	Disk	0	0.61247	2.0714	1.9859	1.6351
1	P4	43	Disk	0	1.6742	1.6094	0.61847	2.0342
1	P4	53	Disk	0	0.92177	2.0286	0.99394	1.9496
1	P4	14	Disk	11.25	0.017971	2.3417	7.7282	1.7787
1	P4	17	Disk	11.25	0.017971	2.3417	6.8345	1.8543
1	P4	41	Disk	11.25	0.057244	1.9547	6.8668	1.7486
1	P4	16	Disk	22.5	0.80993	2.0422	8.3701	1.895
1	P4	21	Disk	22.5	0.017971	2.3417	4.7366	1.7855
1	P4	45	Disk	22.5	0.017971	2.3417	8.6142	1.897
1	P4	1	Disk	45	0.091938	2.0635	6.0972	1.8715
1	P4	42	Disk	45	0.65926	1.9708	0.9554	1.8586
1	P4	51	Disk	45	0.078	2.0696	1.7635	1.6501
1	P4	12	Disk	90	0.029896	2.3766	6.3742	1.825
1	P4	46	Disk	90	0.060248	1.9588	4.1946	1.8767
1	P4	47	Disk	90	0.084192	1.8569	4.3483	1.6307
1	P4	8	Noise Annulus	NaN	0.85713	2.1137	2.14	1.8681
1	P4	37	Noise Annulus	NaN	0.44968	1.9512	1.6841	1.9209
1	P4	40	Noise Annulus	NaN	0.77798	2.0444	1.7715	1.5294
1	P4	20	Noise Disk	NaN	2.5758	2.1868	1.5562	1.9105
1	P4	36	Noise Disk	NaN	0.96933	2.1523	0.72119	2.2266
1	P4	44	Noise Disk	NaN	1.1812	1.9213	2.6048	1.8285
1	P4	22	GrayControl	NaN	0.86725	1.696	2.8571	1.8804
1	P4	30	GrayControl	NaN	1.2977	1.9857	1.009	1.5551
1	P4	33	GrayControl	NaN	1.785	1.933	0.057244	1.9547
1	P5	1	Pedestal	0	1.6072	1.9613	0.93915	2.2155
1	P5	18	Pedestal	0	1.5832	1.7751	0.769	1.6393
1	P5	30	Pedestal	0	0.88367	1.8287	1.3889	1.6452
1	P5	5	Pedestal	11.25	0.096161	2.0364	7.7764	2.162
1	P5	17	Pedestal	11.25	0.029896	2.3766	5.7172	2.2904
1	P5	48	Pedestal	11.25	0.27676	1.919	6.108	1.6631
1	P5	11	Pedestal	22.5	0.07318	2.078	7.9099	2.2143
1	P5	19	Pedestal	22.5	0.064474	2.0419	4.6181	2.2271
1	P5	40	Pedestal	22.5	0.064474	2.0419	4.6958	1.5527
1	P5	3	Pedestal	45	0.070149	2.0627	3.0175	1.7163
1	P5	6	Pedestal	45	0.54189	2.1616	2.106	2.183
1	P5	39	Pedestal	45	0.42876	2.176	1.3633	1.8412
1	P5	44	Pedestal	90	1.9111	1.892	0.054808	2.2301
1	P5	45	Pedestal	90	1.4251	1.8206	0.19382	1.9545
1	P5	51	Pedestal	90	0.58477	2.3706	0.9528	1.5416
1	P5	12	Annulus	0	1.1918	1.9117	0.064474	2.0419
1	P5	25	Annulus	0	1.5301	2.1099	0.029896	2.3766
1	P5	27	Annulus	0	1.2393	1.6324	0.3612	1.97
1	P5	4	Annulus	11.25	0.39856	2.2888	1.5525	1.4939
1	P5	22	Annulus	11.25	0.36284	1.7192	1.4114	1.8141
1	P5	33	Annulus	11.25	0.45723	1.9343	1.5958	2.0871
1	P5	7	Annulus	22.5	0.18482	1.8059	1.3564	2.1644
1	P5	13	Annulus	22.5	0.46545	1.825	1.8981	1.7464
1	P5	26	Annulus	22.5	0.82825	1.8026	0.52843	2.1934
1	P5	10	Annulus	45	0.72193	1.7257	0.064474	2.0419
1	P5	23	Annulus	45	1.082	1.8647	0.57847	1.8738
1	P5	28	Annulus	45	0.94744	1.9926	0.67649	1.8347
1	P5	14	Annulus	90	1.2468	1.7543	0.029896	2.3766
1	P5	41	Annulus	90	0.32764	2.2262	0.9073	1.9318
1	P5	49	Annulus	90	1.4111	1.927	0.3546	2.1583
1	P5	8	Disk	0	0.54268	2.0242	0.68076	2.2387
1	P5	16	Disk	0	0.90802	1.8132	0.78059	1.9944
1	P5	53	Disk	0	1.3828	1.7937	1.47	1.8481
1	P5	24	Disk	11.25	0.029896	2.3766	4.6556	1.861
1	P5	31	Disk	11.25	0.029896	2.3766	3.6129	1.9106
1	P5	46	Disk	11.25	0.029896	2.3766	5.0138	1.7164
1	P5	35	Disk	22.5	0.029896	2.3766	3.3528	1.5845
1	P5	43	Disk	22.5	0.029896	2.3766	3.3063	1.5112
1	P5	54	Disk	22.5	0.054808	2.2301	2.5469	1.9643
1	P5	21	Disk	45	0.20849	2.0191	1.9816	1.8146
1	P5	34	Disk	45	0.16325	1.9602	1.7513	2.2164
1	P5	36	Disk	45	0.82469	2.1733	0.53638	1.783
1	P5	2	Disk	90	0.58557	1.8378	1.0548	1.7273
1	P5	9	Disk	90	1.0786	1.9962	0.54782	1.843
1	P5	52	Disk	90	0.029896	2.3766	4.2753	1.5464
1	P5	29	Noise Annulus	NaN	0.27306	1.8431	1.3087	1.9644
1	P5	38	Noise Annulus	NaN	2.1216	1.8929	0.42485	1.9065
1	P5	50	Noise Annulus	NaN	1.478	2.0103	1.0473	1.777
1	P5	20	Noise Disk	NaN	0.24258	2.0565	1.2415	2.1425
1	P5	32	Noise Disk	NaN	1.1954	2.0506	0.1125	1.9492
1	P5	37	Noise Disk	NaN	1.3286	1.8479	0.39788	1.8511
1	P5	15	GrayControl	NaN	1.3525	1.9985	0.35531	1.753
1	P5	42	GrayControl	NaN	1.0557	2.2084	0.34152	1.7517
1	P5	47	GrayControl	NaN	2.1332	1.6998	0.091922	2.0222
1	P6	17	Pedestal	0	1.193	1.7669	7.8235	2.2792
1	P6	37	Pedestal	0	7.5341	1.7817	5.6006	1.7049
1	P6	49	Pedestal	0	3.3449	1.7561	2.4503	1.6653
1	P6	28	Pedestal	11.25	0.54974	1.8637	9.6472	1.9622
1	P6	32	Pedestal	11.25	0.017971	2.3417	12.1064	1.8913
1	P6	39	Pedestal	11.25	4.1047	1.9841	11.9162	2.1479
1	P6	1	Pedestal	22.5	0.21127	1.8833	7.9488	1.8657
1	P6	33	Pedestal	22.5	0.078035	2.0697	13.8623	2.0755
1	P6	40	Pedestal	22.5	0.7527	1.8334	12.4176	1.9785
1	P6	9	Pedestal	45	0.49169	2.0385	7.9196	1.951
1	P6	25	Pedestal	45	0.023659	2.3539	9.2808	1.84
1	P6	27	Pedestal	45	0.05252	2.0825	8.3309	1.5858
1	P6	34	Pedestal	90	0.6412	2.004	3.0795	1.954
1	P6	44	Pedestal	90	0.40989	1.9651	5.1404	1.9085
1	P6	45	Pedestal	90	1.11	1.8708	1.964	1.5457
1	P6	5	Annulus	0	1.4305	2.1121	5.7842	1.6951
1	P6	31	Annulus	0	2.0705	2.0698	3.817	2.0457
1	P6	46	Annulus	0	0.51435	1.8796	2.0445	1.9708
1	P6	35	Annulus	11.25	0.42193	1.957	5.4205	1.6823
1	P6	41	Annulus	11.25	0.084709	1.95	8.8302	2.0053
1	P6	47	Annulus	11.25	0.062071	2.1804	4.3545	2.2949
1	P6	22	Annulus	22.5	0.65687	2.0189	4.6957	1.6819
1	P6	36	Annulus	22.5	0.44327	1.9378	7.6785	1.9968
1	P6	54	Annulus	22.5	0.87356	1.8719	6.9946	2.3201
1	P6	15	Annulus	45	0.029896	2.3766	4.2773	2.007
1	P6	38	Annulus	45	2.3979	1.7459	2.283	2.0267
1	P6	51	Annulus	45	1.2032	2.172	2.2812	1.7835
1	P6	4	Annulus	90	1.8671	2.0539	4.9367	2.0205
1	P6	8	Annulus	90	0.029896	2.3766	4.3096	1.7403
1	P6	20	Annulus	90	1.188	1.7571	4.415	1.882
1	P6	14	Disk	0	0.24084	2.1487	2.0692	1.9332
1	P6	16	Disk	0	0.19379	1.8254	2.6625	1.6865
1	P6	53	Disk	0	1.0655	1.9149	3.6914	1.7649
1	P6	18	Disk	11.25	0.09184	2.0999	7.9931	2.9871
1	P6	26	Disk	11.25	0.023659	2.3539	9.8208	1.865
1	P6	43	Disk	11.25	0.017971	2.3417	7.753	1.8746
1	P6	29	Disk	22.5	0.28387	2.09	7.8895	2.1128
1	P6	30	Disk	22.5	0.023659	2.3539	9.0373	1.8952
1	P6	52	Disk	22.5	0.017971	2.3417	12.6062	2.2169
1	P6	13	Disk	45	0.34247	1.8031	7.3996	1.775
1	P6	24	Disk	45	0.023659	2.3539	4.1913	1.8249
1	P6	50	Disk	45	0.073351	1.9518	3.4449	2.1667
1	P6	7	Disk	90	0.76671	2.1088	7.2173	2.1513
1	P6	21	Disk	90	0.68428	1.8598	5.9294	2.2481
1	P6	42	Disk	90	1.0189	1.7493	7.374	1.7682
1	P6	6	Noise Annulus	NaN	3.2701	1.9735	2.6879	1.952
1	P6	10	Noise Annulus	NaN	0.46891	1.7325	6.0937	2.3447
1	P6	19	Noise Annulus	NaN	2.6479	2.1029	4.562	1.7627
1	P6	3	Noise Disk	NaN	1.3287	2.1596	3.3585	1.7258
1	P6	12	Noise Disk	NaN	1.8319	1.9613	3.2755	1.7854
1	P6	48	Noise Disk	NaN	0.7202	1.9724	1.4931	1.6476
1	P6	2	GrayControl	NaN	0.064474	2.0419	4.927	1.8297
1	P6	11	GrayControl	NaN	0.17793	1.939	5.5026	2.2403
1	P6	23	GrayControl	NaN	1.6031	2.4811	7.7281	1.6727
1	P7	9	Pedestal	0	0.79158	1.8761	5.9436	1.8408
1	P7	46	Pedestal	0	0.11812	2.0293	5.0659	1.781
1	P7	47	Pedestal	0	0.091922	2.0222	3.7928	1.6636
1	P7	33	Pedestal	11.25	0.089216	1.9086	7.1368	1.6622
1	P7	35	Pedestal	11.25	1.2713	1.8281	7.5675	1.6756
1	P7	50	Pedestal	11.25	0.056848	2.2684	5.1584	1.819
1	P7	2	Pedestal	22.5	0.82345	1.8202	7.9894	2.6884
1	P7	19	Pedestal	22.5	0.75129	2.0713	6.8263	2.039
1	P7	21	Pedestal	22.5	1.188	1.7571	6.5906	1.6175
1	P7	5	Pedestal	45	0.22363	1.9271	5.605	1.6915
1	P7	16	Pedestal	45	0.029896	2.3766	5.753	1.9594
1	P7	27	Pedestal	45	1.0193	1.7573	4.6437	1.7575
1	P7	11	Pedestal	90	1.9456	1.7133	0.36251	2.0325
1	P7	18	Pedestal	90	1.8189	1.9207	0.52056	1.8231
1	P7	53	Pedestal	90	0.40998	1.8205	1.9422	1.7809
1	P7	10	Annulus	0	1.4192	2.2825	1.0102	1.6919
1	P7	22	Annulus	0	0.16286	1.9374	2.2831	1.8396
1	P7	28	Annulus	0	0.029896	2.3766	2.2033	2.0568
1	P7	14	Annulus	11.25	0.81942	1.6913	1.1316	1.871
1	P7	25	Annulus	11.25	0.34488	1.8726	1.4008	1.7481
1	P7	45	Annulus	11.25	0.089216	1.9086	3.0142	2.0257
1	P7	37	Annulus	22.5	1.3684	1.8356	0.90536	1.5198
1	P7	39	Annulus	22.5	0.53578	1.7961	1.4939	1.9802
1	P7	49	Annulus	22.5	0.28881	1.747	3.4165	1.7523
1	P7	31	Annulus	45	1.1213	1.6453	1.4139	1.8448
1	P7	48	Annulus	45	1.6162	1.7611	1.2049	1.9723
1	P7	52	Annulus	45	0.20894	1.7975	2.1071	1.677
1	P7	23	Annulus	90	1.0305	2.0359	1.0134	2.0161
1	P7	24	Annulus	90	0.89511	1.6726	0.95747	2.3515
1	P7	36	Annulus	90	1.2283	1.7754	0.20658	1.7958
1	P7	12	Disk	0	1.1948	1.7236	1.0438	2.0116
1	P7	43	Disk	0	0.73288	2.1104	3.6472	1.7494
1	P7	51	Disk	0	0.24797	1.9783	2.3533	2.0535
1	P7	1	Disk	11.25	0.029896	2.3766	6.7827	1.8451
1	P7	26	Disk	11.25	0.088815	2.1027	6.7039	1.6379
1	P7	29	Disk	11.25	0.029896	2.3766	3.3462	1.7596
1	P7	34	Disk	22.5	0.086552	2.0966	6.7238	1.7602
1	P7	38	Disk	22.5	0.029896	2.3766	5.3913	1.9281
1	P7	44	Disk	22.5	0.09184	2.0999	6.6504	1.8686
1	P7	13	Disk	45	1.3952	2.0416	0.8809	1.9923
1	P7	15	Disk	45	0.089875	1.9212	2.2473	2.2058
1	P7	32	Disk	45	1.381	2.0441	3.1909	1.5607
1	P7	6	Disk	90	2.6683	2.0596	1.2363	1.9452
1	P7	7	Disk	90	4.4311	2.0916	0.5775	1.8141
1	P7	40	Disk	90	1.2616	1.8123	5.1356	1.938
1	P7	20	Noise Annulus	NaN	0.35321	1.8077	2.2769	2.1287
1	P7	30	Noise Annulus	NaN	1.6675	2.0138	0.74648	1.6883
1	P7	54	Noise Annulus	NaN	0.93521	1.7399	1.5659	1.7426
1	P7	4	Noise Disk	NaN	0.83198	2.0546	1.025	2.2244
1	P7	8	Noise Disk	NaN	1.8154	1.813	0.73751	1.8409
1	P7	42	Noise Disk	NaN	0.68956	1.7837	1.7064	1.8818
1	P7	3	GrayControl	NaN	0.22384	2.0308	2.0616	1.9427
1	P7	17	GrayControl	NaN	0.9083	1.9374	0.62902	2.0149
1	P7	41	GrayControl	NaN	0.089216	1.9086	2.3276	1.6434
1	P8	7	Pedestal	0	3.3065	1.8681	6.9453	1.9098
1	P8	10	Pedestal	0	4.7395	1.6878	1.7942	2.0962
1	P8	19	Pedestal	0	2.9853	2.4176	3.1393	1.6289
1	P8	35	Pedestal	11.25	9.8565	1.925	11.058	2.1428
1	P8	38	Pedestal	11.25	0.017971	2.3417	14.9738	2.2531
1	P8	49	Pedestal	11.25	2.2257	1.8581	12.7954	1.6204
1	P8	25	Pedestal	22.5	1.6603	1.8097	7.9841	2.5515
1	P8	36	Pedestal	22.5	4.8865	1.7958	14.9672	2.1257
1	P8	50	Pedestal	22.5	2.2815	2.0034	12.3661	1.8084
1	P8	11	Pedestal	45	0.029896	2.3766	7.0145	1.9124
1	P8	39	Pedestal	45	0.017971	2.3417	5.7461	2.035
1	P8	52	Pedestal	45	0.25213	2.2029	3.7689	1.8021
1	P8	1	Pedestal	90	0.091938	2.0635	3.8244	2.227
1	P8	3	Pedestal	90	0.096117	1.8917	4.9284	2.1539
1	P8	20	Pedestal	90	0.78897	1.6289	1.7842	2.1562
1	P8	6	Annulus	0	1.3715	1.7684	0.84243	1.7362
1	P8	12	Annulus	0	2.4801	1.6552	1.1188	1.8171
1	P8	30	Annulus	0	2.8439	1.7411	0.19382	1.9545
1	P8	8	Annulus	11.25	1.7182	1.8396	2.1493	1.6713
1	P8	26	Annulus	11.25	0.4361	1.6946	2.5632	1.5661
1	P8	41	Annulus	11.25	0.53871	1.7865	4.6237	1.7087
1	P8	24	Annulus	22.5	0.16939	1.985	3.0787	1.7781
1	P8	40	Annulus	22.5	1.0213	1.9505	1.9759	1.8854
1	P8	44	Annulus	22.5	0.42465	1.9709	3.2734	1.5686
1	P8	5	Annulus	45	0.14861	2.0219	4.152	1.841
1	P8	15	Annulus	45	2.4679	1.627	1.5396	1.9679
1	P8	28	Annulus	45	3.2419	1.8333	0.64142	2.0142
1	P8	4	Annulus	90	0.58372	1.9646	1.4193	1.7625
1	P8	18	Annulus	90	2.0664	1.9431	0.28284	1.7864
1	P8	23	Annulus	90	4.4669	2.1629	0.091922	2.0222
1	P8	22	Disk	0	1.8338	1.5725	1.231	2.0354
1	P8	42	Disk	0	2.6248	1.9625	1.0555	2.1934
1	P8	53	Disk	0	3.3954	1.8478	0.49452	1.8668
1	P8	33	Disk	11.25	0.057244	1.9547	9.6816	1.6009
1	P8	37	Disk	11.25	0.18567	1.8143	10.2894	2.0966
1	P8	51	Disk	11.25	0.38862	1.7445	9.5203	1.7633
1	P8	34	Disk	22.5	0.33988	1.8748	7.5118	1.6286
1	P8	46	Disk	22.5	0.55319	1.9668	6.0023	1.7913
1	P8	48	Disk	22.5	0.017971	2.3417	6.6528	1.6106
1	P8	14	Disk	45	0.24738	2.2469	4.3271	1.9145
1	P8	17	Disk	45	0.088815	2.1027	5.3864	2.0829
1	P8	54	Disk	45	1.3407	1.7663	2.4817	2.081
1	P8	27	Disk	90	0.38296	1.7968	2.2754	2.0266
1	P8	45	Disk	90	0.086197	2.1067	9.3292	2.0483
1	P8	47	Disk	90	0.65678	1.8243	4.9471	1.8595
1	P8	13	Noise Annulus	NaN	3.7756	1.868	0.1153	1.9855
1	P8	21	Noise Annulus	NaN	2.4037	2.0632	1.0742	2.0571
1	P8	29	Noise Annulus	NaN	4.3868	1.8608	0.056848	2.2684
1	P8	2	Noise Disk	NaN	0.029896	2.3766	3.1353	1.9272
1	P8	9	Noise Disk	NaN	2.6873	1.8257	0.11671	2.0056
1	P8	31	Noise Disk	NaN	1.9393	1.884	1.1247	2.0394
1	P8	16	GrayControl	NaN	2.1051	2.0946	0.17379	1.8477
1	P8	32	GrayControl	NaN	1.7245	1.9542	0.44077	1.9616
1	P8	43	GrayControl	NaN	3.095	1.9092	0.73365	1.8862
Exp num	Subject-ID	Run nubmer	Adapter type	Adapter orientation	CW/Filling-in target orientation shift (deg.)	CW/Filling-in target slope	CCW/Filling-in target orientation shift (deg.)	CCW/Filling-in target slope	CW/No Filling-in target orientation shift (deg.)	CW/No Filling-in target slope	CCW/No Filling-in target orientation shift (deg.)	CCW/No Filling-in target slope
2	P0	5	Annulus	0	1.39426	1.39166	0.00643649	2.73632	1.68303	1.50626	0.0321161	2.17099
2	P0	10	Annulus	0	0.432689	1.53417	0.880961	1.54667	0.373236	1.74304	0.220569	2.09037
2	P0	11	Annulus	0	0.565807	2.42538	0.417261	1.86007	0.807631	1.78246	0.1293	1.94717
2	P0	1	Annulus	11.25	0.686663	1.93053	1.16813	1.63026	0.372184	1.9398	1.32989	1.69308
2	P0	2	Annulus	11.25	0.353549	1.99648	0.766467	2.07277	1.28053	2.22456	0.435449	2.00236
2	P0	3	Annulus	11.25	0.454765	2.11693	1.15119	1.71982	0.238108	1.68977	0.283057	2.00357
2	P0	4	Annulus	11.25	0.707021	1.97307	0.39004	2.09136	0.537981	1.64693	0.343508	1.64459
2	P0	6	Annulus	11.25	0.827151	1.80555	1.19247	1.45928	0.814495	1.67076	0.949656	1.79275
2	P0	8	Annulus	11.25	1.11724	1.85413	0.242917	1.81868	0.441037	1.88289	0.200155	1.76661
2	P0	7	Annulus	22.5	1.76908	1.8031	0.0409721	2.13337	1.77878	1.73527	0.168592	1.85232
2	P0	13	Annulus	22.5	0.271531	2.02829	0.830174	1.71142	1.2854	1.54032	0.129736	2.12049
2	P0	17	Annulus	22.5	0.433876	1.90267	0.644672	1.64894	0.772642	2.04636	0.353236	1.87318
2	P0	12	Annulus	45	2.21182	2.11093	0.0148683	2.77075	2.11275	1.72177	0.0262493	2.55952
2	P0	16	Annulus	45	0.875364	1.97246	0.0117033	2.86646	1.91316	1.97425	0.0331197	2.48745
2	P0	18	Annulus	45	0.99917	1.75758	0.169186	1.79763	1.11505	1.78232	0.0772722	1.99876
2	P0	9	Annulus	90	0.723192	2.00142	0.0408301	2.14647	1.19256	1.56443	0.0329883	2.46465
2	P0	14	Annulus	90	0.630513	1.71165	0.18553	1.66939	0.949489	1.80447	0.0646544	2.19735
2	P0	15	Annulus	90	0.791374	1.81896	0.129783	1.99475	0.825001	1.7409	0.173054	1.89682
2	P1	6	Annulus	0	1.73699	1.88477	1.65158	2.0118	1.916	2.04918	0.270355	2.02011
2	P1	8	Annulus	0	2.56084	1.91874	1.2857	1.55071	0.202971	2.0627	0.448477	2.04885
2	P1	15	Annulus	0	1.49121	1.95102	1.65677	1.75672	0.831071	2.05446	0.983929	1.99023
2	P1	7	Annulus	11.25	0.946447	1.69212	1.74798	1.56006	0.564384	1.95769	0.778651	1.86067
2	P1	10	Annulus	11.25	0.547268	1.80419	2.20383	1.55459	0.206064	1.80656	1.42525	1.83546
2	P1	14	Annulus	11.25	0.122687	1.67589	3.35634	1.84909	0.0317801	2.49346	2.07831	1.68351
2	P1	5	Annulus	22.5	0.485993	1.94451	1.7745	1.51173	0.797541	1.76303	1.67036	2.33413
2	P1	12	Annulus	22.5	0.0508479	2.17013	2.85736	1.84196	0.0286164	2.51119	2.11862	2.30658
2	P1	13	Annulus	22.5	0.0713342	2.03941	2.71147	1.87216	0.0504317	2.32938	1.31046	1.88862
2	P1	2	Annulus	45	1.02173	1.96735	0.713185	2.04587	1.56344	1.57327	1.39624	1.7669
2	P1	9	Annulus	45	1.03797	1.58929	1.03317	1.92915	0.629958	1.67001	0.67581	1.69385
2	P1	11	Annulus	45	1.31581	1.8046	1.34421	1.77216	0.720168	1.82386	0.271128	1.88873
2	P1	1	Annulus	90	1.46375	1.88308	1.21154	1.85831	0.430183	2.03226	0.333427	1.92071
2	P1	3	Annulus	90	2.07464	1.60433	0.576067	1.47079	1.1433	2.02636	0.450464	1.8588
2	P1	4	Annulus	90	1.13819	1.86421	0.541602	1.70938	1.24456	1.58051	0.823341	1.86455
2	P2	4	Annulus	0	0.54268	2.34494	0.795579	1.50347	0.0655202	2.22613	0.952095	1.5428
2	P2	7	Annulus	0	0.475433	1.97883	0.738783	1.42258	0.141812	2.00962	0.717378	1.53145
2	P2	8	Annulus	0	0.72155	1.64938	2.47634	2.0146	0.690095	2.0957	0.64398	1.44079
2	P2	2	Annulus	11.25	0.123301	1.82796	1.69032	1.69997	0.0505613	2.29074	1.7369	1.55685
2	P2	11	Annulus	11.25	0.0949874	1.80078	1.63553	1.7522	0.0806893	2.13945	0.833126	1.82167
2	P2	14	Annulus	11.25	0.0331747	2.34584	1.36192	1.5614	0.0231482	2.58793	1.02054	1.40244
2	P2	1	Annulus	22.5	0.183814	1.71279	1.5447	1.72333	0.145717	1.48171	0.861019	1.77971
2	P2	5	Annulus	22.5	0.868499	1.33265	1.07718	1.46655	0.417818	1.99848	0.709212	1.70885
2	P2	10	Annulus	22.5	0.0480301	2.46098	2.23711	1.60917	0.204332	1.44385	1.21274	2.11512
2	P2	3	Annulus	45	0.143124	1.96073	1.22472	1.669	0.115721	1.9317	0.578449	1.80358
2	P2	12	Annulus	45	0.0723289	1.99765	0.809456	1.32127	0.215581	1.998	1.42511	1.59615
2	P2	13	Annulus	45	0.745469	2.41558	0.288872	1.67273	0.527335	1.79329	0.192164	1.82086
2	P2	6	Annulus	90	0.190482	1.70631	1.22693	1.6356	0.26466	1.75988	0.391642	1.79923
2	P2	9	Annulus	90	0.669756	1.79669	0.482035	1.98936	0.518636	1.93628	0.365169	1.61957
2	P2	15	Annulus	90	0.481684	2.03323	1.15081	1.81633	0.305123	1.63129	0.763996	1.54206
