# Supplementary material for: Lateral modulation of orientation perception in center-surround sinusoidal stimuli: Divisive inhibition in perceptual filling-in
Source: J Vis. 2020 Sep 4;20(9):5. doi: 10.1167/jov.20.9.5 (PMC7476660; doi:10.1167/jov.20.9.5)
Supplement: Supplement 3 [file jovi-20-9-5_s003.xlsx]

## Sheet: FileS3_RawTrialData_allSub_2
Subject-ID	Run nubmer	Trial number	Adapter type	Adapter orientation	Target orientation (CCW/+, CW/-)	Response (CCW = 1, CW = 0)
P0	6	1	Pedestal	0	4.416	1
P0	6	2	Pedestal	0	-4.416	0
P0	6	3	Pedestal	0	4.416	1
P0	6	4	Pedestal	0	-4.416	0
P0	6	5	Pedestal	0	3.52	1
P0	6	6	Pedestal	0	-3.52	0
P0	6	7	Pedestal	0	-2.752	0
P0	6	8	Pedestal	0	-2.176	0
P0	6	9	Pedestal	0	2.752	1
P0	6	10	Pedestal	0	2.176	1
P0	6	11	Pedestal	0	-1.728	0
P0	6	12	Pedestal	0	-1.344	0
P0	6	13	Pedestal	0	1.728	1
P0	6	14	Pedestal	0	-1.088	0
P0	6	15	Pedestal	0	-0.896	1
P0	6	16	Pedestal	0	1.344	1
P0	6	17	Pedestal	0	1.088	1
P0	6	18	Pedestal	0	0.896	1
P0	6	19	Pedestal	0	0.704	1
P0	6	20	Pedestal	0	0.576	1
P0	6	21	Pedestal	0	-1.664	0
P0	6	22	Pedestal	0	0.512	1
P0	6	23	Pedestal	0	0.448	1
P0	6	24	Pedestal	0	0.384	1
P0	6	25	Pedestal	0	-1.472	0
P0	6	26	Pedestal	0	-1.344	0
P0	6	27	Pedestal	0	-1.216	1
P0	6	28	Pedestal	0	0.32	0
P0	6	29	Pedestal	0	0.576	1
P0	6	30	Pedestal	0	-1.664	0
P0	6	31	Pedestal	0	0.512	1
P0	6	32	Pedestal	0	-1.536	1
P0	6	33	Pedestal	0	-2.048	1
P0	6	34	Pedestal	0	-3.136	0
P0	6	35	Pedestal	0	-2.816	0
P0	6	36	Pedestal	0	-2.624	0
P0	6	37	Pedestal	0	-2.432	0
P0	6	38	Pedestal	0	-2.368	0
P0	6	39	Pedestal	0	0.512	0
P0	6	40	Pedestal	0	0.704	1
P0	6	41	Pedestal	0	-2.24	0
P0	6	42	Pedestal	0	0.704	1
P0	6	43	Pedestal	0	-2.176	0
P0	6	44	Pedestal	0	-1.984	0
P0	6	45	Pedestal	0	0.64	1
P0	6	46	Pedestal	0	-1.92	1
P0	6	47	Pedestal	0	-2.304	0
P0	6	48	Pedestal	0	0.64	1
P0	6	49	Pedestal	0	0.576	1
P0	6	50	Pedestal	0	-2.24	0
P0	6	51	Pedestal	0	-2.176	0
P0	6	52	Pedestal	0	-2.176	0
P0	6	53	Pedestal	0	0.576	1
P0	6	54	Pedestal	0	0.512	1
P0	6	55	Pedestal	0	0.448	1
P0	6	56	Pedestal	0	0.448	0
P0	6	57	Pedestal	0	-2.112	0
P0	6	58	Pedestal	0	-2.112	0
P0	6	59	Pedestal	0	0.576	0
P0	6	60	Pedestal	0	-2.048	1
P0	6	61	Pedestal	0	0.704	1
P0	6	62	Pedestal	0	-2.176	0
P0	6	63	Pedestal	0	0.704	1
P0	6	64	Pedestal	0	0.64	1
P0	6	65	Pedestal	0	-2.176	0
P0	6	66	Pedestal	0	-2.176	0
P0	6	67	Pedestal	0	0.64	1
P0	6	68	Pedestal	0	0.64	1
P0	6	69	Pedestal	0	0.64	1
P0	6	70	Pedestal	0	-2.176	1
P0	6	71	Pedestal	0	0.64	1
P0	6	72	Pedestal	0	0.576	1
P0	32	1	Pedestal	0	-4.416	0
P0	32	2	Pedestal	0	4.416	1
P0	32	3	Pedestal	0	-4.416	0
P0	32	4	Pedestal	0	-3.52	0
P0	32	5	Pedestal	0	4.416	1
P0	32	6	Pedestal	0	3.52	1
P0	32	7	Pedestal	0	-2.752	0
P0	32	8	Pedestal	0	-2.176	0
P0	32	9	Pedestal	0	2.752	1
P0	32	10	Pedestal	0	2.176	1
P0	32	11	Pedestal	0	-1.728	0
P0	32	12	Pedestal	0	1.728	1
P0	32	13	Pedestal	0	-1.344	0
P0	32	14	Pedestal	0	-1.088	1
P0	32	15	Pedestal	0	-1.984	0
P0	32	16	Pedestal	0	1.344	1
P0	32	17	Pedestal	0	-1.792	0
P0	32	18	Pedestal	0	-1.6	0
P0	32	19	Pedestal	0	1.088	1
P0	32	20	Pedestal	0	0.896	1
P0	32	21	Pedestal	0	-1.472	0
P0	32	22	Pedestal	0	-1.408	0
P0	32	23	Pedestal	0	0.704	1
P0	32	24	Pedestal	0	-1.344	0
P0	32	25	Pedestal	0	0.576	0
P0	32	26	Pedestal	0	-1.28	0
P0	32	27	Pedestal	0	1.088	1
P0	32	28	Pedestal	0	0.96	1
P0	32	29	Pedestal	0	-1.216	0
P0	32	30	Pedestal	0	0.896	0
P0	32	31	Pedestal	0	1.28	1
P0	32	32	Pedestal	0	1.216	1
P0	32	33	Pedestal	0	-1.152	0
P0	32	34	Pedestal	0	1.152	0
P0	32	35	Pedestal	0	-0.896	0
P0	32	36	Pedestal	0	1.536	1
P0	32	37	Pedestal	0	1.408	1
P0	32	38	Pedestal	0	-0.832	0
P0	32	39	Pedestal	0	-0.768	0
P0	32	40	Pedestal	0	-0.704	0
P0	32	41	Pedestal	0	-0.64	0
P0	32	42	Pedestal	0	-0.576	0
P0	32	43	Pedestal	0	1.344	1
P0	32	44	Pedestal	0	1.28	1
P0	32	45	Pedestal	0	1.216	1
P0	32	46	Pedestal	0	1.216	1
P0	32	47	Pedestal	0	1.152	1
P0	32	48	Pedestal	0	1.088	1
P0	32	49	Pedestal	0	1.088	1
P0	32	50	Pedestal	0	1.024	1
P0	32	51	Pedestal	0	-0.448	0
P0	32	52	Pedestal	0	1.024	1
P0	32	53	Pedestal	0	-0.384	0
P0	32	54	Pedestal	0	-0.32	0
P0	32	55	Pedestal	0	-0.32	0
P0	32	56	Pedestal	0	-0.256	1
P0	32	57	Pedestal	0	1.024	0
P0	32	58	Pedestal	0	1.152	1
P0	32	59	Pedestal	0	-0.448	0
P0	32	60	Pedestal	0	1.152	1
P0	32	61	Pedestal	0	1.088	1
P0	32	62	Pedestal	0	-0.448	1
P0	32	63	Pedestal	0	-0.704	0
P0	32	64	Pedestal	0	-0.64	1
P0	32	65	Pedestal	0	-0.832	0
P0	32	66	Pedestal	0	1.088	1
P0	32	67	Pedestal	0	-0.832	0
P0	32	68	Pedestal	0	-0.832	0
P0	32	69	Pedestal	0	1.088	1
P0	32	70	Pedestal	0	-0.768	1
P0	32	71	Pedestal	0	1.088	1
P0	32	72	Pedestal	0	1.024	1
P0	38	1	Pedestal	0	-4.416	0
P0	38	2	Pedestal	0	4.416	1
P0	38	3	Pedestal	0	4.416	1
P0	38	4	Pedestal	0	3.52	1
P0	38	5	Pedestal	0	2.752	1
P0	38	6	Pedestal	0	2.176	1
P0	38	7	Pedestal	0	-4.416	0
P0	38	8	Pedestal	0	-3.52	0
P0	38	9	Pedestal	0	1.728	1
P0	38	10	Pedestal	0	-2.752	0
P0	38	11	Pedestal	0	-2.176	0
P0	38	12	Pedestal	0	1.344	1
P0	38	13	Pedestal	0	1.088	1
P0	38	14	Pedestal	0	0.896	1
P0	38	15	Pedestal	0	-1.728	0
P0	38	16	Pedestal	0	0.704	1
P0	38	17	Pedestal	0	-1.344	1
P0	38	18	Pedestal	0	0.576	1
P0	38	19	Pedestal	0	0.512	1
P0	38	20	Pedestal	0	0.448	1
P0	38	21	Pedestal	0	0.384	1
P0	38	22	Pedestal	0	-2.368	0
P0	38	23	Pedestal	0	0.32	1
P0	38	24	Pedestal	0	-2.112	0
P0	38	25	Pedestal	0	0.256	0
P0	38	26	Pedestal	0	-1.92	0
P0	38	27	Pedestal	0	0.512	1
P0	38	28	Pedestal	0	-1.792	0
P0	38	29	Pedestal	0	-1.728	0
P0	38	30	Pedestal	0	0.448	1
P0	38	31	Pedestal	0	-1.664	0
P0	38	32	Pedestal	0	-1.6	0
P0	38	33	Pedestal	0	-1.536	0
P0	38	34	Pedestal	0	-1.472	0
P0	38	35	Pedestal	0	0.384	1
P0	38	36	Pedestal	0	0.384	0
P0	38	37	Pedestal	0	0.576	1
P0	38	38	Pedestal	0	-1.152	0
P0	38	39	Pedestal	0	-1.088	0
P0	38	40	Pedestal	0	0.512	0
P0	38	41	Pedestal	0	-1.024	1
P0	38	42	Pedestal	0	-1.472	0
P0	38	43	Pedestal	0	-1.472	1
P0	38	44	Pedestal	0	0.704	1
P0	38	45	Pedestal	0	0.64	0
P0	38	46	Pedestal	0	-1.664	0
P0	38	47	Pedestal	0	0.896	1
P0	38	48	Pedestal	0	0.832	1
P0	38	49	Pedestal	0	-1.6	1
P0	38	50	Pedestal	0	-1.792	0
P0	38	51	Pedestal	0	-1.728	1
P0	38	52	Pedestal	0	-1.92	0
P0	38	53	Pedestal	0	-1.856	0
P0	38	54	Pedestal	0	0.768	1
P0	38	55	Pedestal	0	0.768	1
P0	38	56	Pedestal	0	0.704	1
P0	38	57	Pedestal	0	0.704	1
P0	38	58	Pedestal	0	0.64	1
P0	38	59	Pedestal	0	-1.856	0
P0	38	60	Pedestal	0	0.64	1
P0	38	61	Pedestal	0	-1.792	0
P0	38	62	Pedestal	0	-1.792	0
P0	38	63	Pedestal	0	0.64	1
P0	38	64	Pedestal	0	-1.792	0
P0	38	65	Pedestal	0	0.576	1
P0	38	66	Pedestal	0	-1.728	1
P0	38	67	Pedestal	0	-1.856	0
P0	38	68	Pedestal	0	0.576	0
P0	38	69	Pedestal	0	-1.856	0
P0	38	70	Pedestal	0	-1.856	1
P0	38	71	Pedestal	0	-1.92	0
P0	38	72	Pedestal	0	0.704	1
P0	35	1	Pedestal	11.25	-4.416	0
P0	35	2	Pedestal	11.25	4.416	1
P0	35	3	Pedestal	11.25	4.416	1
P0	35	4	Pedestal	11.25	-4.416	0
P0	35	5	Pedestal	11.25	3.52	1
P0	35	6	Pedestal	11.25	2.752	1
P0	35	7	Pedestal	11.25	2.176	1
P0	35	8	Pedestal	11.25	1.728	1
P0	35	9	Pedestal	11.25	-3.52	0
P0	35	10	Pedestal	11.25	1.344	1
P0	35	11	Pedestal	11.25	-2.752	1
P0	35	12	Pedestal	11.25	1.088	1
P0	35	13	Pedestal	11.25	-4.608	0
P0	35	14	Pedestal	11.25	0.896	1
P0	35	15	Pedestal	11.25	-4.032	1
P0	35	16	Pedestal	11.25	0.704	1
P0	35	17	Pedestal	11.25	-5.568	1
P0	35	18	Pedestal	11.25	-6.848	0
P0	35	19	Pedestal	11.25	-6.656	1
P0	35	20	Pedestal	11.25	-7.296	0
P0	35	21	Pedestal	11.25	-7.168	1
P0	35	22	Pedestal	11.25	0.576	1
P0	35	23	Pedestal	11.25	0.512	1
P0	35	24	Pedestal	11.25	-7.552	0
P0	35	25	Pedestal	11.25	-7.488	0
P0	35	26	Pedestal	11.25	-7.488	0
P0	35	27	Pedestal	11.25	0.448	1
P0	35	28	Pedestal	11.25	0.384	1
P0	35	29	Pedestal	11.25	-7.424	0
P0	35	30	Pedestal	11.25	-7.36	0
P0	35	31	Pedestal	11.25	0.32	1
P0	35	32	Pedestal	11.25	-7.36	1
P0	35	33	Pedestal	11.25	-7.552	0
P0	35	34	Pedestal	11.25	-7.488	0
P0	35	35	Pedestal	11.25	0.256	1
P0	35	36	Pedestal	11.25	-7.488	1
P0	35	37	Pedestal	11.25	-7.616	0
P0	35	38	Pedestal	11.25	0.256	1
P0	35	39	Pedestal	11.25	-7.616	0
P0	35	40	Pedestal	11.25	-7.616	1
P0	35	41	Pedestal	11.25	0.192	1
P0	35	42	Pedestal	11.25	0.192	1
P0	35	43	Pedestal	11.25	0.192	1
P0	35	44	Pedestal	11.25	-7.744	0
P0	35	45	Pedestal	11.25	-7.68	0
P0	35	46	Pedestal	11.25	-7.68	0
P0	35	47	Pedestal	11.25	0.192	1
P0	35	48	Pedestal	11.25	-7.68	0
P0	35	49	Pedestal	11.25	0.128	1
P0	35	50	Pedestal	11.25	-7.68	1
P0	35	51	Pedestal	11.25	-7.744	0
P0	35	52	Pedestal	11.25	0.128	1
P0	35	53	Pedestal	11.25	-7.744	0
P0	35	54	Pedestal	11.25	0.128	1
P0	35	55	Pedestal	11.25	-7.744	0
P0	35	56	Pedestal	11.25	0.128	1
P0	35	57	Pedestal	11.25	0.128	1
P0	35	58	Pedestal	11.25	-7.744	0
P0	35	59	Pedestal	11.25	0.128	1
P0	35	60	Pedestal	11.25	-7.744	1
P0	35	61	Pedestal	11.25	0.128	1
P0	35	62	Pedestal	11.25	0.128	1
P0	35	63	Pedestal	11.25	0.128	1
P0	35	64	Pedestal	11.25	0.128	1
P0	35	65	Pedestal	11.25	-7.808	1
P0	35	66	Pedestal	11.25	0.128	1
P0	35	67	Pedestal	11.25	0.128	1
P0	35	68	Pedestal	11.25	-7.872	1
P0	35	69	Pedestal	11.25	0.064	1
P0	35	70	Pedestal	11.25	-7.872	0
P0	35	71	Pedestal	11.25	0.064	1
P0	35	72	Pedestal	11.25	0.064	1
P0	46	1	Pedestal	11.25	4.416	1
P0	46	2	Pedestal	11.25	-4.416	1
P0	46	3	Pedestal	11.25	4.416	1
P0	46	4	Pedestal	11.25	-4.416	1
P0	46	5	Pedestal	11.25	3.52	1
P0	46	6	Pedestal	11.25	-6.336	1
P0	46	7	Pedestal	11.25	2.752	1
P0	46	8	Pedestal	11.25	-7.168	0
P0	46	9	Pedestal	11.25	-7.104	0
P0	46	10	Pedestal	11.25	-6.976	0
P0	46	11	Pedestal	11.25	-6.848	0
P0	46	12	Pedestal	11.25	2.176	1
P0	46	13	Pedestal	11.25	-6.784	0
P0	46	14	Pedestal	11.25	1.728	1
P0	46	15	Pedestal	11.25	1.344	1
P0	46	16	Pedestal	11.25	1.088	1
P0	46	17	Pedestal	11.25	0.896	1
P0	46	18	Pedestal	11.25	0.704	1
P0	46	19	Pedestal	11.25	-6.656	0
P0	46	20	Pedestal	11.25	0.576	1
P0	46	21	Pedestal	11.25	0.512	1
P0	46	22	Pedestal	11.25	0.448	1
P0	46	23	Pedestal	11.25	-6.592	1
P0	46	24	Pedestal	11.25	-6.912	0
P0	46	25	Pedestal	11.25	-6.848	0
P0	46	26	Pedestal	11.25	0.384	1
P0	46	27	Pedestal	11.25	-6.784	0
P0	46	28	Pedestal	11.25	-6.784	0
P0	46	29	Pedestal	11.25	0.32	1
P0	46	30	Pedestal	11.25	-6.72	1
P0	46	31	Pedestal	11.25	-6.912	0
P0	46	32	Pedestal	11.25	0.256	1
P0	46	33	Pedestal	11.25	-6.848	0
P0	46	34	Pedestal	11.25	-6.848	0
P0	46	35	Pedestal	11.25	-6.848	0
P0	46	36	Pedestal	11.25	-6.784	0
P0	46	37	Pedestal	11.25	0.256	1
P0	46	38	Pedestal	11.25	0.192	1
P0	46	39	Pedestal	11.25	-6.784	0
P0	46	40	Pedestal	11.25	0.192	1
P0	46	41	Pedestal	11.25	0.192	1
P0	46	42	Pedestal	11.25	0.192	1
P0	46	43	Pedestal	11.25	0.128	1
P0	46	44	Pedestal	11.25	0.128	1
P0	46	45	Pedestal	11.25	0.128	1
P0	46	46	Pedestal	11.25	-6.784	1
P0	46	47	Pedestal	11.25	0.128	1
P0	46	48	Pedestal	11.25	-6.848	0
P0	46	49	Pedestal	11.25	0.128	1
P0	46	50	Pedestal	11.25	-6.848	1
P0	46	51	Pedestal	11.25	-6.976	0
P0	46	52	Pedestal	11.25	0.128	1
P0	46	53	Pedestal	11.25	0.128	1
P0	46	54	Pedestal	11.25	-6.912	1
P0	46	55	Pedestal	11.25	0.128	1
P0	46	56	Pedestal	11.25	-7.04	0
P0	46	57	Pedestal	11.25	0.128	1
P0	46	58	Pedestal	11.25	0.128	1
P0	46	59	Pedestal	11.25	-7.04	0
P0	46	60	Pedestal	11.25	-6.976	0
P0	46	61	Pedestal	11.25	-6.976	1
P0	46	62	Pedestal	11.25	-7.104	0
P0	46	63	Pedestal	11.25	0.128	1
P0	46	64	Pedestal	11.25	0.128	1
P0	46	65	Pedestal	11.25	-7.04	0
P0	46	66	Pedestal	11.25	0.064	1
P0	46	67	Pedestal	11.25	0.064	1
P0	46	68	Pedestal	11.25	-7.04	1
P0	46	69	Pedestal	11.25	-7.168	1
P0	46	70	Pedestal	11.25	-7.36	0
P0	46	71	Pedestal	11.25	0.064	1
P0	46	72	Pedestal	11.25	-7.296	0
P0	50	1	Pedestal	11.25	4.416	1
P0	50	2	Pedestal	11.25	-4.416	1
P0	50	3	Pedestal	11.25	4.416	1
P0	50	4	Pedestal	11.25	-4.416	1
P0	50	5	Pedestal	11.25	-6.336	0
P0	50	6	Pedestal	11.25	3.52	1
P0	50	7	Pedestal	11.25	-5.952	1
P0	50	8	Pedestal	11.25	2.752	1
P0	50	9	Pedestal	11.25	2.176	1
P0	50	10	Pedestal	11.25	1.728	1
P0	50	11	Pedestal	11.25	-6.848	0
P0	50	12	Pedestal	11.25	1.344	1
P0	50	13	Pedestal	11.25	1.088	1
P0	50	14	Pedestal	11.25	0.896	1
P0	50	15	Pedestal	11.25	0.704	1
P0	50	16	Pedestal	11.25	0.576	1
P0	50	17	Pedestal	11.25	-6.72	0
P0	50	18	Pedestal	11.25	-6.592	0
P0	50	19	Pedestal	11.25	-6.464	1
P0	50	20	Pedestal	11.25	-6.976	0
P0	50	21	Pedestal	11.25	0.512	1
P0	50	22	Pedestal	11.25	0.448	1
P0	50	23	Pedestal	11.25	-6.848	0
P0	50	24	Pedestal	11.25	-6.784	1
P0	50	25	Pedestal	11.25	-7.168	0
P0	50	26	Pedestal	11.25	-7.104	1
P0	50	27	Pedestal	11.25	0.384	1
P0	50	28	Pedestal	11.25	0.32	1
P0	50	29	Pedestal	11.25	0.256	1
P0	50	30	Pedestal	11.25	0.256	1
P0	50	31	Pedestal	11.25	-7.424	0
P0	50	32	Pedestal	11.25	0.192	1
P0	50	33	Pedestal	11.25	-7.424	0
P0	50	34	Pedestal	11.25	-7.36	0
P0	50	35	Pedestal	11.25	0.192	1
P0	50	36	Pedestal	11.25	0.192	1
P0	50	37	Pedestal	11.25	-7.296	0
P0	50	38	Pedestal	11.25	0.192	1
P0	50	39	Pedestal	11.25	-7.232	0
P0	50	40	Pedestal	11.25	0.128	1
P0	50	41	Pedestal	11.25	-7.168	0
P0	50	42	Pedestal	11.25	-7.104	0
P0	50	43	Pedestal	11.25	-7.04	1
P0	50	44	Pedestal	11.25	-7.296	1
P0	50	45	Pedestal	11.25	-7.488	1
P0	50	46	Pedestal	11.25	0.128	1
P0	50	47	Pedestal	11.25	-7.616	0
P0	50	48	Pedestal	11.25	-7.616	0
P0	50	49	Pedestal	11.25	0.128	1
P0	50	50	Pedestal	11.25	0.128	1
P0	50	51	Pedestal	11.25	-7.616	0
P0	50	52	Pedestal	11.25	-7.552	0
P0	50	53	Pedestal	11.25	0.128	1
P0	50	54	Pedestal	11.25	0.128	1
P0	50	55	Pedestal	11.25	0.128	1
P0	50	56	Pedestal	11.25	-7.552	1
P0	50	57	Pedestal	11.25	0.128	1
P0	50	58	Pedestal	11.25	-7.68	0
P0	50	59	Pedestal	11.25	-7.68	0
P0	50	60	Pedestal	11.25	-7.68	1
P0	50	61	Pedestal	11.25	-7.744	0
P0	50	62	Pedestal	11.25	0.128	1
P0	50	63	Pedestal	11.25	0.128	1
P0	50	64	Pedestal	11.25	0.128	1
P0	50	65	Pedestal	11.25	-7.744	1
P0	50	66	Pedestal	11.25	0.128	1
P0	50	67	Pedestal	11.25	-7.808	0
P0	50	68	Pedestal	11.25	-7.808	1
P0	50	69	Pedestal	11.25	0.064	1
P0	50	70	Pedestal	11.25	-7.872	1
P0	50	71	Pedestal	11.25	0.064	1
P0	50	72	Pedestal	11.25	0.064	1
P0	5	1	Pedestal	22.5	4.416	1
P0	5	2	Pedestal	22.5	-4.416	1
P0	5	3	Pedestal	22.5	4.416	1
P0	5	4	Pedestal	22.5	3.52	1
P0	5	5	Pedestal	22.5	-4.416	1
P0	5	6	Pedestal	22.5	2.752	1
P0	5	7	Pedestal	22.5	-6.336	0
P0	5	8	Pedestal	22.5	-5.952	1
P0	5	9	Pedestal	22.5	2.176	1
P0	5	10	Pedestal	22.5	-6.848	0
P0	5	11	Pedestal	22.5	1.728	1
P0	5	12	Pedestal	22.5	1.344	1
P0	5	13	Pedestal	22.5	-6.72	0
P0	5	14	Pedestal	22.5	-6.592	0
P0	5	15	Pedestal	22.5	1.088	1
P0	5	16	Pedestal	22.5	0.896	1
P0	5	17	Pedestal	22.5	0.704	1
P0	5	18	Pedestal	22.5	-6.464	1
P0	5	19	Pedestal	22.5	0.576	1
P0	5	20	Pedestal	22.5	-6.976	0
P0	5	21	Pedestal	22.5	-6.848	0
P0	5	22	Pedestal	22.5	-6.784	0
P0	5	23	Pedestal	22.5	-6.72	0
P0	5	24	Pedestal	22.5	0.512	1
P0	5	25	Pedestal	22.5	0.448	1
P0	5	26	Pedestal	22.5	0.384	1
P0	5	27	Pedestal	22.5	-6.656	0
P0	5	28	Pedestal	22.5	-6.592	0
P0	5	29	Pedestal	22.5	-6.528	0
P0	5	30	Pedestal	22.5	-6.464	0
P0	5	31	Pedestal	22.5	0.32	1
P0	5	32	Pedestal	22.5	-6.4	0
P0	5	33	Pedestal	22.5	-6.336	0
P0	5	34	Pedestal	22.5	0.256	1
P0	5	35	Pedestal	22.5	0.256	1
P0	5	36	Pedestal	22.5	0.192	1
P0	5	37	Pedestal	22.5	-6.336	0
P0	5	38	Pedestal	22.5	0.192	1
P0	5	39	Pedestal	22.5	0.192	1
P0	5	40	Pedestal	22.5	-6.272	1
P0	5	41	Pedestal	22.5	0.192	1
P0	5	42	Pedestal	22.5	0.128	1
P0	5	43	Pedestal	22.5	-6.528	0
P0	5	44	Pedestal	22.5	-6.464	0
P0	5	45	Pedestal	22.5	-6.464	0
P0	5	46	Pedestal	22.5	-6.4	1
P0	5	47	Pedestal	22.5	0.128	1
P0	5	48	Pedestal	22.5	0.128	1
P0	5	49	Pedestal	22.5	0.128	1
P0	5	50	Pedestal	22.5	-6.528	0
P0	5	51	Pedestal	22.5	-6.528	0
P0	5	52	Pedestal	22.5	-6.528	0
P0	5	53	Pedestal	22.5	-6.528	0
P0	5	54	Pedestal	22.5	0.128	1
P0	5	55	Pedestal	22.5	-6.528	0
P0	5	56	Pedestal	22.5	0.128	1
P0	5	57	Pedestal	22.5	0.128	1
P0	5	58	Pedestal	22.5	-6.464	0
P0	5	59	Pedestal	22.5	0.128	1
P0	5	60	Pedestal	22.5	0.128	1
P0	5	61	Pedestal	22.5	-6.464	0
P0	5	62	Pedestal	22.5	-6.464	0
P0	5	63	Pedestal	22.5	0.128	1
P0	5	64	Pedestal	22.5	-6.464	1
P0	5	65	Pedestal	22.5	0.128	1
P0	5	66	Pedestal	22.5	0.128	1
P0	5	67	Pedestal	22.5	0.064	1
P0	5	68	Pedestal	22.5	0.064	1
P0	5	69	Pedestal	22.5	-6.528	0
P0	5	70	Pedestal	22.5	-6.528	0
P0	5	71	Pedestal	22.5	-6.528	0
P0	5	72	Pedestal	22.5	0.064	1
P0	30	1	Pedestal	22.5	-4.416	0
P0	30	2	Pedestal	22.5	4.416	1
P0	30	3	Pedestal	22.5	4.416	1
P0	30	4	Pedestal	22.5	3.52	1
P0	30	5	Pedestal	22.5	-4.416	0
P0	30	6	Pedestal	22.5	2.752	1
P0	30	7	Pedestal	22.5	-3.52	0
P0	30	8	Pedestal	22.5	2.176	1
P0	30	9	Pedestal	22.5	-2.752	1
P0	30	10	Pedestal	22.5	-4.608	0
P0	30	11	Pedestal	22.5	-4.032	0
P0	30	12	Pedestal	22.5	1.728	1
P0	30	13	Pedestal	22.5	-3.712	0
P0	30	14	Pedestal	22.5	1.344	1
P0	30	15	Pedestal	22.5	1.088	1
P0	30	16	Pedestal	22.5	0.896	1
P0	30	17	Pedestal	22.5	0.704	1
P0	30	18	Pedestal	22.5	0.576	1
P0	30	19	Pedestal	22.5	-3.52	0
P0	30	20	Pedestal	22.5	0.512	1
P0	30	21	Pedestal	22.5	0.448	1
P0	30	22	Pedestal	22.5	0.384	1
P0	30	23	Pedestal	22.5	-3.328	0
P0	30	24	Pedestal	22.5	-3.2	0
P0	30	25	Pedestal	22.5	-3.136	0
P0	30	26	Pedestal	22.5	0.32	1
P0	30	27	Pedestal	22.5	-3.008	1
P0	30	28	Pedestal	22.5	-3.328	1
P0	30	29	Pedestal	22.5	-3.776	0
P0	30	30	Pedestal	22.5	-3.648	1
P0	30	31	Pedestal	22.5	-4.224	0
P0	30	32	Pedestal	22.5	-4.032	1
P0	30	33	Pedestal	22.5	-4.928	0
P0	30	34	Pedestal	22.5	-4.672	1
P0	30	35	Pedestal	22.5	-6.08	1
P0	30	36	Pedestal	22.5	0.256	1
P0	30	37	Pedestal	22.5	0.256	1
P0	30	38	Pedestal	22.5	-7.104	0
P0	30	39	Pedestal	22.5	0.192	1
P0	30	40	Pedestal	22.5	0.192	1
P0	30	41	Pedestal	22.5	0.192	1
P0	30	42	Pedestal	22.5	0.192	0
P0	30	43	Pedestal	22.5	0.256	1
P0	30	44	Pedestal	22.5	-6.912	0
P0	30	45	Pedestal	22.5	-6.784	0
P0	30	46	Pedestal	22.5	0.256	1
P0	30	47	Pedestal	22.5	0.256	1
P0	30	48	Pedestal	22.5	-6.656	0
P0	30	49	Pedestal	22.5	0.256	1
P0	30	50	Pedestal	22.5	-6.528	1
P0	30	51	Pedestal	22.5	0.192	1
P0	30	52	Pedestal	22.5	-6.976	0
P0	30	53	Pedestal	22.5	0.192	1
P0	30	54	Pedestal	22.5	0.192	1
P0	30	55	Pedestal	22.5	-6.912	0
P0	30	56	Pedestal	22.5	0.128	1
P0	30	57	Pedestal	22.5	-6.848	0
P0	30	58	Pedestal	22.5	0.128	1
P0	30	59	Pedestal	22.5	0.128	1
P0	30	60	Pedestal	22.5	-6.784	0
P0	30	61	Pedestal	22.5	-6.72	0
P0	30	62	Pedestal	22.5	-6.656	0
P0	30	63	Pedestal	22.5	-6.656	0
P0	30	64	Pedestal	22.5	0.128	1
P0	30	65	Pedestal	22.5	0.128	1
P0	30	66	Pedestal	22.5	-6.592	0
P0	30	67	Pedestal	22.5	0.128	1
P0	30	68	Pedestal	22.5	0.128	1
P0	30	69	Pedestal	22.5	-6.592	1
P0	30	70	Pedestal	22.5	-6.72	0
P0	30	71	Pedestal	22.5	0.128	1
P0	30	72	Pedestal	22.5	-6.72	1
P0	36	1	Pedestal	22.5	4.416	1
P0	36	2	Pedestal	22.5	-4.416	1
P0	36	3	Pedestal	22.5	4.416	1
P0	36	4	Pedestal	22.5	-4.416	0
P0	36	5	Pedestal	22.5	3.52	1
P0	36	6	Pedestal	22.5	-3.52	1
P0	36	7	Pedestal	22.5	2.752	1
P0	36	8	Pedestal	22.5	-5.568	0
P0	36	9	Pedestal	22.5	-4.992	0
P0	36	10	Pedestal	22.5	-4.672	0
P0	36	11	Pedestal	22.5	-4.416	0
P0	36	12	Pedestal	22.5	2.176	1
P0	36	13	Pedestal	22.5	-4.224	1
P0	36	14	Pedestal	22.5	1.728	1
P0	36	15	Pedestal	22.5	1.344	1
P0	36	16	Pedestal	22.5	1.088	1
P0	36	17	Pedestal	22.5	0.896	1
P0	36	18	Pedestal	22.5	0.704	1
P0	36	19	Pedestal	22.5	-4.928	0
P0	36	20	Pedestal	22.5	0.576	1
P0	36	21	Pedestal	22.5	0.512	1
P0	36	22	Pedestal	22.5	0.448	1
P0	36	23	Pedestal	22.5	-4.736	1
P0	36	24	Pedestal	22.5	-5.632	0
P0	36	25	Pedestal	22.5	-5.312	0
P0	36	26	Pedestal	22.5	0.384	1
P0	36	27	Pedestal	22.5	-5.184	0
P0	36	28	Pedestal	22.5	-5.056	0
P0	36	29	Pedestal	22.5	0.32	1
P0	36	30	Pedestal	22.5	-4.992	1
P0	36	31	Pedestal	22.5	-5.44	0
P0	36	32	Pedestal	22.5	0.256	1
P0	36	33	Pedestal	22.5	-5.312	0
P0	36	34	Pedestal	22.5	-5.184	0
P0	36	35	Pedestal	22.5	-5.184	0
P0	36	36	Pedestal	22.5	-5.12	1
P0	36	37	Pedestal	22.5	0.256	1
P0	36	38	Pedestal	22.5	0.192	1
P0	36	39	Pedestal	22.5	-5.376	0
P0	36	40	Pedestal	22.5	0.192	1
P0	36	41	Pedestal	22.5	0.192	1
P0	36	42	Pedestal	22.5	0.192	1
P0	36	43	Pedestal	22.5	0.128	1
P0	36	44	Pedestal	22.5	0.128	1
P0	36	45	Pedestal	22.5	0.128	1
P0	36	46	Pedestal	22.5	-5.312	0
P0	36	47	Pedestal	22.5	0.128	1
P0	36	48	Pedestal	22.5	-5.248	0
P0	36	49	Pedestal	22.5	0.128	1
P0	36	50	Pedestal	22.5	-5.248	0
P0	36	51	Pedestal	22.5	-5.184	0
P0	36	52	Pedestal	22.5	0.128	1
P0	36	53	Pedestal	22.5	0.128	1
P0	36	54	Pedestal	22.5	-5.184	0
P0	36	55	Pedestal	22.5	0.128	1
P0	36	56	Pedestal	22.5	-5.12	0
P0	36	57	Pedestal	22.5	0.128	1
P0	36	58	Pedestal	22.5	0.128	1
P0	36	59	Pedestal	22.5	-5.12	0
P0	36	60	Pedestal	22.5	-5.056	0
P0	36	61	Pedestal	22.5	-5.056	0
P0	36	62	Pedestal	22.5	-4.992	1
P0	36	63	Pedestal	22.5	0.128	1
P0	36	64	Pedestal	22.5	0.128	1
P0	36	65	Pedestal	22.5	-5.184	0
P0	36	66	Pedestal	22.5	0.064	1
P0	36	67	Pedestal	22.5	0.064	1
P0	36	68	Pedestal	22.5	-5.12	0
P0	36	69	Pedestal	22.5	-5.12	0
P0	36	70	Pedestal	22.5	-5.12	1
P0	36	71	Pedestal	22.5	0.064	1
P0	36	72	Pedestal	22.5	-5.184	0
P0	12	1	Pedestal	45	4.416	1
P0	12	2	Pedestal	45	-4.416	0
P0	12	3	Pedestal	45	-4.416	0
P0	12	4	Pedestal	45	-3.52	0
P0	12	5	Pedestal	45	4.416	1
P0	12	6	Pedestal	45	-2.752	0
P0	12	7	Pedestal	45	-2.176	0
P0	12	8	Pedestal	45	3.52	1
P0	12	9	Pedestal	45	2.752	1
P0	12	10	Pedestal	45	2.176	1
P0	12	11	Pedestal	45	1.728	1
P0	12	12	Pedestal	45	-1.728	0
P0	12	13	Pedestal	45	-1.344	1
P0	12	14	Pedestal	45	1.344	1
P0	12	15	Pedestal	45	1.088	1
P0	12	16	Pedestal	45	-2.368	0
P0	12	17	Pedestal	45	-2.112	0
P0	12	18	Pedestal	45	-1.92	1
P0	12	19	Pedestal	45	0.896	1
P0	12	20	Pedestal	45	0.704	0
P0	12	21	Pedestal	45	-2.624	0
P0	12	22	Pedestal	45	-2.432	0
P0	12	23	Pedestal	45	1.344	1
P0	12	24	Pedestal	45	1.152	1
P0	12	25	Pedestal	45	-2.304	0
P0	12	26	Pedestal	45	1.088	1
P0	12	27	Pedestal	45	1.024	1
P0	12	28	Pedestal	45	-2.24	0
P0	12	29	Pedestal	45	-2.176	0
P0	12	30	Pedestal	45	0.96	1
P0	12	31	Pedestal	45	0.896	1
P0	12	32	Pedestal	45	0.832	1
P0	12	33	Pedestal	45	0.832	1
P0	12	34	Pedestal	45	-2.112	0
P0	12	35	Pedestal	45	-2.048	0
P0	12	36	Pedestal	45	-1.984	0
P0	12	37	Pedestal	45	0.704	1
P0	12	38	Pedestal	45	-1.856	0
P0	12	39	Pedestal	45	0.576	1
P0	12	40	Pedestal	45	0.576	0
P0	12	41	Pedestal	45	-1.792	0
P0	12	42	Pedestal	45	-1.792	0
P0	12	43	Pedestal	45	0.832	1
P0	12	44	Pedestal	45	-1.728	1
P0	12	45	Pedestal	45	0.832	1
P0	12	46	Pedestal	45	-1.984	0
P0	12	47	Pedestal	45	0.832	1
P0	12	48	Pedestal	45	-1.984	0
P0	12	49	Pedestal	45	0.768	1
P0	12	50	Pedestal	45	-1.92	0
P0	12	51	Pedestal	45	0.768	1
P0	12	52	Pedestal	45	-1.92	1
P0	12	53	Pedestal	45	0.768	1
P0	12	54	Pedestal	45	-2.048	0
P0	12	55	Pedestal	45	-2.048	0
P0	12	56	Pedestal	45	0.704	1
P0	12	57	Pedestal	45	-2.048	0
P0	12	58	Pedestal	45	-1.984	0
P0	12	59	Pedestal	45	-1.984	0
P0	12	60	Pedestal	45	-1.984	0
P0	12	61	Pedestal	45	-1.984	0
P0	12	62	Pedestal	45	-1.92	1
P0	12	63	Pedestal	45	0.704	1
P0	12	64	Pedestal	45	0.64	1
P0	12	65	Pedestal	45	-2.048	1
P0	12	66	Pedestal	45	0.576	1
P0	12	67	Pedestal	45	0.576	1
P0	12	68	Pedestal	45	-2.112	0
P0	12	69	Pedestal	45	0.512	1
P0	12	70	Pedestal	45	0.512	1
P0	12	71	Pedestal	45	0.448	1
P0	12	72	Pedestal	45	0.448	1
P0	15	1	Pedestal	45	4.416	1
P0	15	2	Pedestal	45	-4.416	0
P0	15	3	Pedestal	45	-4.416	0
P0	15	4	Pedestal	45	-3.52	0
P0	15	5	Pedestal	45	4.416	1
P0	15	6	Pedestal	45	-2.752	0
P0	15	7	Pedestal	45	3.52	1
P0	15	8	Pedestal	45	2.752	1
P0	15	9	Pedestal	45	2.176	1
P0	15	10	Pedestal	45	1.728	1
P0	15	11	Pedestal	45	-2.176	0
P0	15	12	Pedestal	45	1.344	1
P0	15	13	Pedestal	45	1.088	1
P0	15	14	Pedestal	45	0.896	1
P0	15	15	Pedestal	45	-1.728	0
P0	15	16	Pedestal	45	0.704	1
P0	15	17	Pedestal	45	0.576	1
P0	15	18	Pedestal	45	0.512	1
P0	15	19	Pedestal	45	0.448	1
P0	15	20	Pedestal	45	-1.344	1
P0	15	21	Pedestal	45	-2.368	0
P0	15	22	Pedestal	45	0.384	0
P0	15	23	Pedestal	45	-2.112	0
P0	15	24	Pedestal	45	-1.92	0
P0	15	25	Pedestal	45	-1.792	0
P0	15	26	Pedestal	45	0.704	1
P0	15	27	Pedestal	45	-1.728	0
P0	15	28	Pedestal	45	-1.664	0
P0	15	29	Pedestal	45	0.64	1
P0	15	30	Pedestal	45	0.576	1
P0	15	31	Pedestal	45	0.512	1
P0	15	32	Pedestal	45	-1.6	0
P0	15	33	Pedestal	45	0.512	1
P0	15	34	Pedestal	45	0.448	1
P0	15	35	Pedestal	45	-1.536	1
P0	15	36	Pedestal	45	0.384	1
P0	15	37	Pedestal	45	0.32	1
P0	15	38	Pedestal	45	0.32	1
P0	15	39	Pedestal	45	0.256	1
P0	15	40	Pedestal	45	-1.792	0
P0	15	41	Pedestal	45	0.256	1
P0	15	42	Pedestal	45	-1.728	0
P0	15	43	Pedestal	45	-1.728	0
P0	15	44	Pedestal	45	0.256	1
P0	15	45	Pedestal	45	0.256	1
P0	15	46	Pedestal	45	-1.664	1
P0	15	47	Pedestal	45	-1.856	0
P0	15	48	Pedestal	45	0.256	1
P0	15	49	Pedestal	45	0.192	0
P0	15	50	Pedestal	45	-1.792	0
P0	15	51	Pedestal	45	-1.792	0
P0	15	52	Pedestal	45	-1.728	1
P0	15	53	Pedestal	45	-1.856	0
P0	15	54	Pedestal	45	-1.856	1
P0	15	55	Pedestal	45	0.32	1
P0	15	56	Pedestal	45	-1.984	0
P0	15	57	Pedestal	45	0.32	1
P0	15	58	Pedestal	45	-1.984	0
P0	15	59	Pedestal	45	-1.92	1
P0	15	60	Pedestal	45	0.256	1
P0	15	61	Pedestal	45	0.256	1
P0	15	62	Pedestal	45	0.256	1
P0	15	63	Pedestal	45	-2.112	1
P0	15	64	Pedestal	45	0.256	0
P0	15	65	Pedestal	45	-2.496	0
P0	15	66	Pedestal	45	-2.368	0
P0	15	67	Pedestal	45	-2.304	0
P0	15	68	Pedestal	45	-2.24	1
P0	15	69	Pedestal	45	0.32	0
P0	15	70	Pedestal	45	-2.56	0
P0	15	71	Pedestal	45	-2.496	0
P0	15	72	Pedestal	45	-2.432	0
P0	42	1	Pedestal	45	-4.416	0
P0	42	2	Pedestal	45	4.416	1
P0	42	3	Pedestal	45	4.416	1
P0	42	4	Pedestal	45	3.52	1
P0	42	5	Pedestal	45	2.752	1
P0	42	6	Pedestal	45	2.176	1
P0	42	7	Pedestal	45	-4.416	0
P0	42	8	Pedestal	45	-3.52	0
P0	42	9	Pedestal	45	1.728	1
P0	42	10	Pedestal	45	-2.752	0
P0	42	11	Pedestal	45	-2.176	0
P0	42	12	Pedestal	45	1.344	1
P0	42	13	Pedestal	45	1.088	0
P0	42	14	Pedestal	45	1.984	1
P0	42	15	Pedestal	45	-1.728	0
P0	42	16	Pedestal	45	1.792	1
P0	42	17	Pedestal	45	-1.344	0
P0	42	18	Pedestal	45	1.6	1
P0	42	19	Pedestal	45	1.472	1
P0	42	20	Pedestal	45	1.408	1
P0	42	21	Pedestal	45	1.344	1
P0	42	22	Pedestal	45	-1.088	0
P0	42	23	Pedestal	45	1.28	1
P0	42	24	Pedestal	45	-0.896	0
P0	42	25	Pedestal	45	1.216	1
P0	42	26	Pedestal	45	-0.704	0
P0	42	27	Pedestal	45	1.152	1
P0	42	28	Pedestal	45	-0.576	0
P0	42	29	Pedestal	45	-0.512	1
P0	42	30	Pedestal	45	0.896	1
P0	42	31	Pedestal	45	-0.96	1
P0	42	32	Pedestal	45	-1.536	0
P0	42	33	Pedestal	45	-1.408	0
P0	42	34	Pedestal	45	-1.28	0
P0	42	35	Pedestal	45	0.832	1
P0	42	36	Pedestal	45	0.768	0
P0	42	37	Pedestal	45	1.216	1
P0	42	38	Pedestal	45	-1.216	0
P0	42	39	Pedestal	45	-1.152	0
P0	42	40	Pedestal	45	1.152	1
P0	42	41	Pedestal	45	-1.088	0
P0	42	42	Pedestal	45	-1.024	0
P0	42	43	Pedestal	45	-0.896	1
P0	42	44	Pedestal	45	1.088	1
P0	42	45	Pedestal	45	1.024	1
P0	42	46	Pedestal	45	-1.152	1
P0	42	47	Pedestal	45	1.024	1
P0	42	48	Pedestal	45	0.96	1
P0	42	49	Pedestal	45	-1.344	0
P0	42	50	Pedestal	45	-1.344	0
P0	42	51	Pedestal	45	-1.28	0
P0	42	52	Pedestal	45	-1.216	0
P0	42	53	Pedestal	45	-1.216	0
P0	42	54	Pedestal	45	0.96	1
P0	42	55	Pedestal	45	0.896	1
P0	42	56	Pedestal	45	0.896	1
P0	42	57	Pedestal	45	0.896	1
P0	42	58	Pedestal	45	0.832	1
P0	42	59	Pedestal	45	-1.216	0
P0	42	60	Pedestal	45	0.64	0
P0	42	61	Pedestal	45	-1.152	0
P0	42	62	Pedestal	45	-1.152	1
P0	42	63	Pedestal	45	0.96	1
P0	42	64	Pedestal	45	-1.28	0
P0	42	65	Pedestal	45	0.896	1
P0	42	66	Pedestal	45	-1.28	0
P0	42	67	Pedestal	45	-1.216	0
P0	42	68	Pedestal	45	0.896	1
P0	42	69	Pedestal	45	-1.216	0
P0	42	70	Pedestal	45	-1.216	0
P0	42	71	Pedestal	45	-1.216	0
P0	42	72	Pedestal	45	0.896	1
P0	7	1	Pedestal	90	-4.416	0
P0	7	2	Pedestal	90	4.416	1
P0	7	3	Pedestal	90	-4.416	0
P0	7	4	Pedestal	90	4.416	1
P0	7	5	Pedestal	90	-3.52	0
P0	7	6	Pedestal	90	-2.752	0
P0	7	7	Pedestal	90	3.52	1
P0	7	8	Pedestal	90	-2.176	0
P0	7	9	Pedestal	90	-1.728	0
P0	7	10	Pedestal	90	-1.344	0
P0	7	11	Pedestal	90	2.752	1
P0	7	12	Pedestal	90	2.176	0
P0	7	13	Pedestal	90	3.712	1
P0	7	14	Pedestal	90	-1.088	0
P0	7	15	Pedestal	90	3.264	1
P0	7	16	Pedestal	90	-0.896	0
P0	7	17	Pedestal	90	-0.704	0
P0	7	18	Pedestal	90	3.008	1
P0	7	19	Pedestal	90	-0.576	0
P0	7	20	Pedestal	90	-0.512	0
P0	7	21	Pedestal	90	-0.448	0
P0	7	22	Pedestal	90	2.816	1
P0	7	23	Pedestal	90	-0.384	0
P0	7	24	Pedestal	90	2.688	1
P0	7	25	Pedestal	90	2.56	1
P0	7	26	Pedestal	90	-0.32	0
P0	7	27	Pedestal	90	2.496	1
P0	7	28	Pedestal	90	2.432	1
P0	7	29	Pedestal	90	2.304	1
P0	7	30	Pedestal	90	-0.256	0
P0	7	31	Pedestal	90	-0.256	0
P0	7	32	Pedestal	90	-0.192	0
P0	7	33	Pedestal	90	1.92	1
P0	7	34	Pedestal	90	1.792	1
P0	7	35	Pedestal	90	1.664	1
P0	7	36	Pedestal	90	-0.192	0
P0	7	37	Pedestal	90	-0.192	0
P0	7	38	Pedestal	90	1.536	1
P0	7	39	Pedestal	90	1.216	1
P0	7	40	Pedestal	90	-0.192	0
P0	7	41	Pedestal	90	-0.128	0
P0	7	42	Pedestal	90	1.024	1
P0	7	43	Pedestal	90	-0.128	0
P0	7	44	Pedestal	90	0.832	0
P0	7	45	Pedestal	90	1.536	0
P0	7	46	Pedestal	90	1.984	1
P0	7	47	Pedestal	90	-0.128	0
P0	7	48	Pedestal	90	1.92	1
P0	7	49	Pedestal	90	1.92	1
P0	7	50	Pedestal	90	-0.128	0
P0	7	51	Pedestal	90	1.856	1
P0	7	52	Pedestal	90	1.792	1
P0	7	53	Pedestal	90	1.728	1
P0	7	54	Pedestal	90	1.6	1
P0	7	55	Pedestal	90	1.408	1
P0	7	56	Pedestal	90	1.344	1
P0	7	57	Pedestal	90	-0.128	0
P0	7	58	Pedestal	90	1.28	1
P0	7	59	Pedestal	90	-0.128	0
P0	7	60	Pedestal	90	-0.128	0
P0	7	61	Pedestal	90	1.28	1
P0	7	62	Pedestal	90	1.216	1
P0	7	63	Pedestal	90	-0.128	0
P0	7	64	Pedestal	90	-0.128	0
P0	7	65	Pedestal	90	-0.128	0
P0	7	66	Pedestal	90	1.152	1
P0	7	67	Pedestal	90	-0.128	0
P0	7	68	Pedestal	90	-0.128	0
P0	7	69	Pedestal	90	-0.064	0
P0	7	70	Pedestal	90	1.088	1
P0	7	71	Pedestal	90	-0.064	1
P0	7	72	Pedestal	90	-0.128	0
P0	22	1	Pedestal	90	4.416	1
P0	22	2	Pedestal	90	-4.416	0
P0	22	3	Pedestal	90	4.416	1
P0	22	4	Pedestal	90	-4.416	0
P0	22	5	Pedestal	90	3.52	1
P0	22	6	Pedestal	90	-3.52	0
P0	22	7	Pedestal	90	2.752	1
P0	22	8	Pedestal	90	-2.752	0
P0	22	9	Pedestal	90	-2.176	0
P0	22	10	Pedestal	90	-1.728	0
P0	22	11	Pedestal	90	-1.344	0
P0	22	12	Pedestal	90	2.176	1
P0	22	13	Pedestal	90	-1.088	0
P0	22	14	Pedestal	90	1.728	1
P0	22	15	Pedestal	90	1.344	1
P0	22	16	Pedestal	90	1.088	1
P0	22	17	Pedestal	90	0.896	0
P0	22	18	Pedestal	90	1.664	1
P0	22	19	Pedestal	90	-0.896	0
P0	22	20	Pedestal	90	1.472	1
P0	22	21	Pedestal	90	1.344	1
P0	22	22	Pedestal	90	1.216	1
P0	22	23	Pedestal	90	-0.704	0
P0	22	24	Pedestal	90	-0.576	0
P0	22	25	Pedestal	90	-0.512	0
P0	22	26	Pedestal	90	1.152	1
P0	22	27	Pedestal	90	-0.448	0
P0	22	28	Pedestal	90	-0.384	0
P0	22	29	Pedestal	90	1.088	1
P0	22	30	Pedestal	90	-0.32	1
P0	22	31	Pedestal	90	-0.576	0
P0	22	32	Pedestal	90	1.088	0
P0	22	33	Pedestal	90	-0.512	0
P0	22	34	Pedestal	90	-0.512	0
P0	22	35	Pedestal	90	-0.448	0
P0	22	36	Pedestal	90	-0.448	0
P0	22	37	Pedestal	90	1.344	1
P0	22	38	Pedestal	90	1.28	1
P0	22	39	Pedestal	90	-0.384	0
P0	22	40	Pedestal	90	1.216	1
P0	22	41	Pedestal	90	1.216	1
P0	22	42	Pedestal	90	1.152	1
P0	22	43	Pedestal	90	1.152	1
P0	22	44	Pedestal	90	1.152	1
P0	22	45	Pedestal	90	1.088	1
P0	22	46	Pedestal	90	-0.32	1
P0	22	47	Pedestal	90	1.024	1
P0	22	48	Pedestal	90	-0.512	0
P0	22	49	Pedestal	90	0.96	0
P0	22	50	Pedestal	90	-0.448	0
P0	22	51	Pedestal	90	-0.448	0
P0	22	52	Pedestal	90	1.152	1
P0	22	53	Pedestal	90	1.152	1
P0	22	54	Pedestal	90	-0.448	0
P0	22	55	Pedestal	90	1.152	1
P0	22	56	Pedestal	90	-0.448	0
P0	22	57	Pedestal	90	1.088	1
P0	22	58	Pedestal	90	1.088	1
P0	22	59	Pedestal	90	-0.384	0
P0	22	60	Pedestal	90	-0.384	0
P0	22	61	Pedestal	90	-0.384	0
P0	22	62	Pedestal	90	-0.384	0
P0	22	63	Pedestal	90	1.088	1
P0	22	64	Pedestal	90	1.088	1
P0	22	65	Pedestal	90	-0.32	0
P0	22	66	Pedestal	90	1.088	1
P0	22	67	Pedestal	90	1.024	1
P0	22	68	Pedestal	90	-0.256	0
P0	22	69	Pedestal	90	-0.256	0
P0	22	70	Pedestal	90	-0.256	0
P0	22	71	Pedestal	90	1.024	1
P0	22	72	Pedestal	90	-0.256	0
P0	23	1	Pedestal	90	-4.416	0
P0	23	2	Pedestal	90	4.416	1
P0	23	3	Pedestal	90	4.416	1
P0	23	4	Pedestal	90	-4.416	0
P0	23	5	Pedestal	90	-3.52	0
P0	23	6	Pedestal	90	-2.752	0
P0	23	7	Pedestal	90	3.52	1
P0	23	8	Pedestal	90	-2.176	0
P0	23	9	Pedestal	90	-1.728	0
P0	23	10	Pedestal	90	2.752	1
P0	23	11	Pedestal	90	2.176	1
P0	23	12	Pedestal	90	-1.344	0
P0	23	13	Pedestal	90	-1.088	0
P0	23	14	Pedestal	90	-0.896	0
P0	23	15	Pedestal	90	1.728	1
P0	23	16	Pedestal	90	1.344	1
P0	23	17	Pedestal	90	-0.704	0
P0	23	18	Pedestal	90	-0.576	0
P0	23	19	Pedestal	90	1.088	1
P0	23	20	Pedestal	90	0.896	1
P0	23	21	Pedestal	90	0.704	1
P0	23	22	Pedestal	90	-0.512	0
P0	23	23	Pedestal	90	-0.448	0
P0	23	24	Pedestal	90	0.576	1
P0	23	25	Pedestal	90	-0.384	0
P0	23	26	Pedestal	90	-0.32	0
P0	23	27	Pedestal	90	0.512	1
P0	23	28	Pedestal	90	0.448	1
P0	23	29	Pedestal	90	-0.256	0
P0	23	30	Pedestal	90	-0.256	1
P0	23	31	Pedestal	90	-0.448	0
P0	23	32	Pedestal	90	0.384	0
P0	23	33	Pedestal	90	-0.384	0
P0	23	34	Pedestal	90	-0.384	0
P0	23	35	Pedestal	90	-0.32	0
P0	23	36	Pedestal	90	0.704	1
P0	23	37	Pedestal	90	-0.32	0
P0	23	38	Pedestal	90	-0.32	0
P0	23	39	Pedestal	90	-0.256	0
P0	23	40	Pedestal	90	0.64	0
P0	23	41	Pedestal	90	-0.256	0
P0	23	42	Pedestal	90	-0.192	0
P0	23	43	Pedestal	90	0.96	1
P0	23	44	Pedestal	90	0.896	1
P0	23	45	Pedestal	90	0.832	1
P0	23	46	Pedestal	90	-0.192	0
P0	23	47	Pedestal	90	0.768	1
P0	23	48	Pedestal	90	-0.192	0
P0	23	49	Pedestal	90	-0.192	0
P0	23	50	Pedestal	90	0.768	1
P0	23	51	Pedestal	90	0.704	1
P0	23	52	Pedestal	90	0.64	1
P0	23	53	Pedestal	90	0.64	0
P0	23	54	Pedestal	90	-0.192	0
P0	23	55	Pedestal	90	0.768	1
P0	23	56	Pedestal	90	-0.128	0
P0	23	57	Pedestal	90	-0.128	0
P0	23	58	Pedestal	90	-0.128	0
P0	23	59	Pedestal	90	0.768	0
P0	23	60	Pedestal	90	-0.128	1
P0	23	61	Pedestal	90	0.896	1
P0	23	62	Pedestal	90	0.896	1
P0	23	63	Pedestal	90	-0.192	1
P0	23	64	Pedestal	90	0.832	1
P0	23	65	Pedestal	90	0.832	1
P0	23	66	Pedestal	90	0.832	1
P0	23	67	Pedestal	90	0.832	0
P0	23	68	Pedestal	90	0.896	0
P0	23	69	Pedestal	90	1.024	1
P0	23	70	Pedestal	90	1.024	1
P0	23	71	Pedestal	90	0.96	1
P0	23	72	Pedestal	90	-0.256	0
P0	16	1	Annulus	0	-4.416	0
P0	16	2	Annulus	0	4.416	1
P0	16	3	Annulus	0	-4.416	0
P0	16	4	Annulus	0	4.416	1
P0	16	5	Annulus	0	3.52	1
P0	16	6	Annulus	0	2.752	1
P0	16	7	Annulus	0	-3.52	0
P0	16	8	Annulus	0	-2.752	0
P0	16	9	Annulus	0	-2.176	0
P0	16	10	Annulus	0	-1.728	0
P0	16	11	Annulus	0	2.176	1
P0	16	12	Annulus	0	-1.344	1
P0	16	13	Annulus	0	-2.368	0
P0	16	14	Annulus	0	-2.112	0
P0	16	15	Annulus	0	-1.92	0
P0	16	16	Annulus	0	1.728	1
P0	16	17	Annulus	0	1.344	1
P0	16	18	Annulus	0	-1.792	0
P0	16	19	Annulus	0	1.088	1
P0	16	20	Annulus	0	-1.728	0
P0	16	21	Annulus	0	0.896	1
P0	16	22	Annulus	0	0.704	1
P0	16	23	Annulus	0	-1.664	0
P0	16	24	Annulus	0	0.576	0
P0	16	25	Annulus	0	-1.6	0
P0	16	26	Annulus	0	1.088	1
P0	16	27	Annulus	0	0.96	1
P0	16	28	Annulus	0	0.896	1
P0	16	29	Annulus	0	0.832	1
P0	16	30	Annulus	0	-1.536	0
P0	16	31	Annulus	0	0.768	1
P0	16	32	Annulus	0	0.768	1
P0	16	33	Annulus	0	-1.472	0
P0	16	34	Annulus	0	-1.152	0
P0	16	35	Annulus	0	-1.088	0
P0	16	36	Annulus	0	-1.024	0
P0	16	37	Annulus	0	0.704	1
P0	16	38	Annulus	0	0.64	1
P0	16	39	Annulus	0	0.576	0
P0	16	40	Annulus	0	0.768	1
P0	16	41	Annulus	0	-0.96	0
P0	16	42	Annulus	0	0.768	1
P0	16	43	Annulus	0	-0.832	0
P0	16	44	Annulus	0	0.704	1
P0	16	45	Annulus	0	0.704	1
P0	16	46	Annulus	0	-0.704	0
P0	16	47	Annulus	0	0.704	1
P0	16	48	Annulus	0	0.704	0
P0	16	49	Annulus	0	0.768	1
P0	16	50	Annulus	0	-0.576	0
P0	16	51	Annulus	0	0.768	1
P0	16	52	Annulus	0	-0.512	1
P0	16	53	Annulus	0	-0.96	0
P0	16	54	Annulus	0	0.768	1
P0	16	55	Annulus	0	0.768	1
P0	16	56	Annulus	0	-0.896	0
P0	16	57	Annulus	0	0.768	1
P0	16	58	Annulus	0	0.704	1
P0	16	59	Annulus	0	-0.768	1
P0	16	60	Annulus	0	-1.088	0
P0	16	61	Annulus	0	-1.024	1
P0	16	62	Annulus	0	0.704	1
P0	16	63	Annulus	0	-1.216	0
P0	16	64	Annulus	0	-1.216	0
P0	16	65	Annulus	0	-1.216	0
P0	16	66	Annulus	0	-1.152	0
P0	16	67	Annulus	0	-1.152	0
P0	16	68	Annulus	0	0.704	1
P0	16	69	Annulus	0	0.704	1
P0	16	70	Annulus	0	0.64	1
P0	16	71	Annulus	0	-1.088	0
P0	16	72	Annulus	0	-1.088	0
P0	20	1	Annulus	0	-4.416	0
P0	20	2	Annulus	0	4.416	1
P0	20	3	Annulus	0	-4.416	0
P0	20	4	Annulus	0	-3.52	0
P0	20	5	Annulus	0	4.416	1
P0	20	6	Annulus	0	-2.752	0
P0	20	7	Annulus	0	-2.176	0
P0	20	8	Annulus	0	-1.728	0
P0	20	9	Annulus	0	-1.344	0
P0	20	10	Annulus	0	3.52	1
P0	20	11	Annulus	0	-1.088	1
P0	20	12	Annulus	0	2.752	1
P0	20	13	Annulus	0	-1.984	0
P0	20	14	Annulus	0	-1.792	0
P0	20	15	Annulus	0	2.176	1
P0	20	16	Annulus	0	1.728	1
P0	20	17	Annulus	0	1.344	1
P0	20	18	Annulus	0	-1.6	0
P0	20	19	Annulus	0	1.088	1
P0	20	20	Annulus	0	-1.472	0
P0	20	21	Annulus	0	-1.408	0
P0	20	22	Annulus	0	0.896	1
P0	20	23	Annulus	0	-1.344	0
P0	20	24	Annulus	0	-1.28	0
P0	20	25	Annulus	0	0.704	0
P0	20	26	Annulus	0	1.344	1
P0	20	27	Annulus	0	-1.216	0
P0	20	28	Annulus	0	1.152	1
P0	20	29	Annulus	0	1.088	1
P0	20	30	Annulus	0	-1.152	0
P0	20	31	Annulus	0	1.024	0
P0	20	32	Annulus	0	1.408	1
P0	20	33	Annulus	0	-0.896	0
P0	20	34	Annulus	0	1.28	1
P0	20	35	Annulus	0	1.216	1
P0	20	36	Annulus	0	-0.832	0
P0	20	37	Annulus	0	1.152	1
P0	20	38	Annulus	0	-0.768	0
P0	20	39	Annulus	0	-0.704	0
P0	20	40	Annulus	0	1.152	1
P0	20	41	Annulus	0	-0.64	0
P0	20	42	Annulus	0	-0.576	0
P0	20	43	Annulus	0	1.088	1
P0	20	44	Annulus	0	1.088	1
P0	20	45	Annulus	0	-0.448	0
P0	20	46	Annulus	0	-0.384	0
P0	20	47	Annulus	0	-0.32	0
P0	20	48	Annulus	0	1.024	1
P0	20	49	Annulus	0	-0.32	0
P0	20	50	Annulus	0	-0.256	0
P0	20	51	Annulus	0	0.96	1
P0	20	52	Annulus	0	0.896	1
P0	20	53	Annulus	0	0.896	1
P0	20	54	Annulus	0	0.896	1
P0	20	55	Annulus	0	0.896	0
P0	20	56	Annulus	0	1.024	1
P0	20	57	Annulus	0	1.024	1
P0	20	58	Annulus	0	0.96	1
P0	20	59	Annulus	0	-0.256	0
P0	20	60	Annulus	0	0.96	1
P0	20	61	Annulus	0	0.96	0
P0	20	62	Annulus	0	-0.192	0
P0	20	63	Annulus	0	-0.192	0
P0	20	64	Annulus	0	-0.192	1
P0	20	65	Annulus	0	-0.32	0
P0	20	66	Annulus	0	-0.256	0
P0	20	67	Annulus	0	1.088	1
P0	20	68	Annulus	0	1.088	1
P0	20	69	Annulus	0	-0.256	1
P0	20	70	Annulus	0	-0.384	0
P0	20	71	Annulus	0	1.024	1
P0	20	72	Annulus	0	1.024	1
P0	31	1	Annulus	0	-4.416	0
P0	31	2	Annulus	0	4.416	1
P0	31	3	Annulus	0	4.416	1
P0	31	4	Annulus	0	3.52	1
P0	31	5	Annulus	0	2.752	1
P0	31	6	Annulus	0	-4.416	0
P0	31	7	Annulus	0	-3.52	0
P0	31	8	Annulus	0	-2.752	0
P0	31	9	Annulus	0	2.176	1
P0	31	10	Annulus	0	-2.176	0
P0	31	11	Annulus	0	-1.728	0
P0	31	12	Annulus	0	1.728	1
P0	31	13	Annulus	0	-1.344	0
P0	31	14	Annulus	0	-1.088	0
P0	31	15	Annulus	0	-0.896	1
P0	31	16	Annulus	0	-1.664	0
P0	31	17	Annulus	0	1.344	1
P0	31	18	Annulus	0	1.088	1
P0	31	19	Annulus	0	-1.472	0
P0	31	20	Annulus	0	0.896	1
P0	31	21	Annulus	0	0.704	1
P0	31	22	Annulus	0	0.576	1
P0	31	23	Annulus	0	-1.344	0
P0	31	24	Annulus	0	-1.216	0
P0	31	25	Annulus	0	-1.152	0
P0	31	26	Annulus	0	-1.088	0
P0	31	27	Annulus	0	-1.088	0
P0	31	28	Annulus	0	0.512	1
P0	31	29	Annulus	0	0.448	0
P0	31	30	Annulus	0	-1.024	1
P0	31	31	Annulus	0	-1.216	0
P0	31	32	Annulus	0	-1.216	0
P0	31	33	Annulus	0	0.832	0
P0	31	34	Annulus	0	-1.152	0
P0	31	35	Annulus	0	-1.152	0
P0	31	36	Annulus	0	-1.152	0
P0	31	37	Annulus	0	1.344	1
P0	31	38	Annulus	0	1.216	1
P0	31	39	Annulus	0	-1.088	0
P0	31	40	Annulus	0	-1.088	0
P0	31	41	Annulus	0	-1.024	0
P0	31	42	Annulus	0	1.088	1
P0	31	43	Annulus	0	-1.024	0
P0	31	44	Annulus	0	-0.96	0
P0	31	45	Annulus	0	1.024	1
P0	31	46	Annulus	0	0.96	1
P0	31	47	Annulus	0	0.896	1
P0	31	48	Annulus	0	-0.896	0
P0	31	49	Annulus	0	0.832	1
P0	31	50	Annulus	0	-0.832	0
P0	31	51	Annulus	0	-0.768	0
P0	31	52	Annulus	0	0.768	1
P0	31	53	Annulus	0	0.704	1
P0	31	54	Annulus	0	0.704	1
P0	31	55	Annulus	0	0.704	1
P0	31	56	Annulus	0	0.64	1
P0	31	57	Annulus	0	-0.704	0
P0	31	58	Annulus	0	-0.704	0
P0	31	59	Annulus	0	0.64	1
P0	31	60	Annulus	0	-0.64	0
P0	31	61	Annulus	0	0.64	0
P0	31	62	Annulus	0	0.768	1
P0	31	63	Annulus	0	-0.576	0
P0	31	64	Annulus	0	0.768	0
P0	31	65	Annulus	0	0.896	1
P0	31	66	Annulus	0	0.896	1
P0	31	67	Annulus	0	0.896	1
P0	31	68	Annulus	0	0.832	1
P0	31	69	Annulus	0	-0.576	0
P0	31	70	Annulus	0	0.832	1
P0	31	71	Annulus	0	0.832	1
P0	31	72	Annulus	0	-0.512	1
P0	1	1	Annulus	11.25	1.56	1
P0	1	2	Annulus	11.25	-4.416	0
P0	1	3	Annulus	11.25	1.56	1
P0	1	4	Annulus	11.25	1.296	1
P0	1	5	Annulus	11.25	1.056	1
P0	1	6	Annulus	11.25	-4.416	0
P0	1	7	Annulus	11.25	-3.52	0
P0	1	8	Annulus	11.25	-2.752	0
P0	1	9	Annulus	11.25	0.84	1
P0	1	10	Annulus	11.25	-2.176	0
P0	1	11	Annulus	11.25	-1.728	0
P0	1	12	Annulus	11.25	0.696	1
P0	1	13	Annulus	11.25	0.576	1
P0	1	14	Annulus	11.25	-1.344	0
P0	1	15	Annulus	11.25	0.48	1
P0	1	16	Annulus	11.25	-1.088	1
P0	1	17	Annulus	11.25	-1.984	0
P0	1	18	Annulus	11.25	0.408	1
P0	1	19	Annulus	11.25	-1.792	0
P0	1	20	Annulus	11.25	-1.6	0
P0	1	21	Annulus	11.25	0.36	1
P0	1	22	Annulus	11.25	-1.472	1
P0	1	23	Annulus	11.25	-1.92	0
P0	1	24	Annulus	11.25	-1.856	0
P0	1	25	Annulus	11.25	-1.728	1
P0	1	26	Annulus	11.25	0.312	1
P0	1	27	Annulus	11.25	-2.112	0
P0	1	28	Annulus	11.25	0.288	1
P0	1	29	Annulus	11.25	0.24	1
P0	1	30	Annulus	11.25	0.216	1
P0	1	31	Annulus	11.25	-2.048	0
P0	1	32	Annulus	11.25	-1.92	1
P0	1	33	Annulus	11.25	-2.304	0
P0	1	34	Annulus	11.25	-2.24	0
P0	1	35	Annulus	11.25	0.216	1
P0	1	36	Annulus	11.25	0.192	1
P0	1	37	Annulus	11.25	-2.112	0
P0	1	38	Annulus	11.25	0.168	0
P0	1	39	Annulus	11.25	-2.048	0
P0	1	40	Annulus	11.25	0.288	1
P0	1	41	Annulus	11.25	0.264	1
P0	1	42	Annulus	11.25	-2.048	0
P0	1	43	Annulus	11.25	-1.984	0
P0	1	44	Annulus	11.25	0.24	1
P0	1	45	Annulus	11.25	0.24	1
P0	1	46	Annulus	11.25	0.216	1
P0	1	47	Annulus	11.25	-1.92	0
P0	1	48	Annulus	11.25	-1.92	0
P0	1	49	Annulus	11.25	0.192	1
P0	1	50	Annulus	11.25	-1.856	0
P0	1	51	Annulus	11.25	-1.856	0
P0	1	52	Annulus	11.25	0.192	1
P0	1	53	Annulus	11.25	0.168	1
P0	1	54	Annulus	11.25	0.168	1
P0	1	55	Annulus	11.25	-1.856	1
P0	1	56	Annulus	11.25	-1.984	1
P0	1	57	Annulus	11.25	0.168	1
P0	1	58	Annulus	11.25	0.144	1
P0	1	59	Annulus	11.25	-2.112	0
P0	1	60	Annulus	11.25	0.144	1
P0	1	61	Annulus	11.25	0.144	1
P0	1	62	Annulus	11.25	0.12	1
P0	1	63	Annulus	11.25	-2.048	0
P0	1	64	Annulus	11.25	0.12	1
P0	1	65	Annulus	11.25	-2.048	0
P0	1	66	Annulus	11.25	0.12	1
P0	1	67	Annulus	11.25	0.12	1
P0	1	68	Annulus	11.25	-2.048	0
P0	1	69	Annulus	11.25	0.12	1
P0	1	70	Annulus	11.25	-2.048	0
P0	1	71	Annulus	11.25	-2.048	0
P0	1	72	Annulus	11.25	0.12	0
P0	41	1	Annulus	11.25	-4.416	0
P0	41	2	Annulus	11.25	4.416	1
P0	41	3	Annulus	11.25	-4.416	0
P0	41	4	Annulus	11.25	4.416	1
P0	41	5	Annulus	11.25	3.52	1
P0	41	6	Annulus	11.25	2.752	1
P0	41	7	Annulus	11.25	-3.52	0
P0	41	8	Annulus	11.25	2.176	1
P0	41	9	Annulus	11.25	-2.752	0
P0	41	10	Annulus	11.25	1.728	1
P0	41	11	Annulus	11.25	-2.176	0
P0	41	12	Annulus	11.25	1.344	1
P0	41	13	Annulus	11.25	-1.728	0
P0	41	14	Annulus	11.25	-1.344	1
P0	41	15	Annulus	11.25	1.088	1
P0	41	16	Annulus	11.25	0.896	1
P0	41	17	Annulus	11.25	0.704	1
P0	41	18	Annulus	11.25	-2.368	0
P0	41	19	Annulus	11.25	-2.112	0
P0	41	20	Annulus	11.25	-1.92	0
P0	41	21	Annulus	11.25	0.576	1
P0	41	22	Annulus	11.25	0.512	1
P0	41	23	Annulus	11.25	0.448	1
P0	41	24	Annulus	11.25	-1.792	1
P0	41	25	Annulus	11.25	-2.368	0
P0	41	26	Annulus	11.25	-2.176	0
P0	41	27	Annulus	11.25	-2.112	0
P0	41	28	Annulus	11.25	-2.048	0
P0	41	29	Annulus	11.25	0.384	1
P0	41	30	Annulus	11.25	0.32	0
P0	41	31	Annulus	11.25	-1.984	0
P0	41	32	Annulus	11.25	0.576	1
P0	41	33	Annulus	11.25	-1.92	0
P0	41	34	Annulus	11.25	0.512	1
P0	41	35	Annulus	11.25	-1.92	0
P0	41	36	Annulus	11.25	-1.856	1
P0	41	37	Annulus	11.25	-2.048	0
P0	41	38	Annulus	11.25	0.512	1
P0	41	39	Annulus	11.25	0.448	0
P0	41	40	Annulus	11.25	0.64	1
P0	41	41	Annulus	11.25	-1.984	0
P0	41	42	Annulus	11.25	0.576	1
P0	41	43	Annulus	11.25	0.576	1
P0	41	44	Annulus	11.25	0.576	0
P0	41	45	Annulus	11.25	0.704	1
P0	41	46	Annulus	11.25	0.704	1
P0	41	47	Annulus	11.25	-1.984	0
P0	41	48	Annulus	11.25	-1.984	0
P0	41	49	Annulus	11.25	-1.92	0
P0	41	50	Annulus	11.25	-1.92	0
P0	41	51	Annulus	11.25	0.64	1
P0	41	52	Annulus	11.25	-1.92	1
P0	41	53	Annulus	11.25	-1.984	1
P0	41	54	Annulus	11.25	0.64	1
P0	41	55	Annulus	11.25	-2.112	0
P0	41	56	Annulus	11.25	-2.048	0
P0	41	57	Annulus	11.25	0.576	1
P0	41	58	Annulus	11.25	0.576	1
P0	41	59	Annulus	11.25	0.576	1
P0	41	60	Annulus	11.25	0.576	1
P0	41	61	Annulus	11.25	-2.048	0
P0	41	62	Annulus	11.25	-2.048	0
P0	41	63	Annulus	11.25	-2.048	0
P0	41	64	Annulus	11.25	0.512	1
P0	41	65	Annulus	11.25	-2.048	0
P0	41	66	Annulus	11.25	0.512	1
P0	41	67	Annulus	11.25	-2.048	0
P0	41	68	Annulus	11.25	0.512	1
P0	41	69	Annulus	11.25	-1.984	1
P0	41	70	Annulus	11.25	-2.048	0
P0	41	71	Annulus	11.25	0.448	1
P0	41	72	Annulus	11.25	0.448	1
P0	48	1	Annulus	11.25	-4.416	0
P0	48	2	Annulus	11.25	4.416	1
P0	48	3	Annulus	11.25	-4.416	0
P0	48	4	Annulus	11.25	-3.52	0
P0	48	5	Annulus	11.25	4.416	1
P0	48	6	Annulus	11.25	3.52	1
P0	48	7	Annulus	11.25	-2.752	0
P0	48	8	Annulus	11.25	-2.176	0
P0	48	9	Annulus	11.25	2.752	1
P0	48	10	Annulus	11.25	2.176	1
P0	48	11	Annulus	11.25	-1.728	1
P0	48	12	Annulus	11.25	1.728	1
P0	48	13	Annulus	11.25	-3.008	0
P0	48	14	Annulus	11.25	1.344	1
P0	48	15	Annulus	11.25	-2.688	0
P0	48	16	Annulus	11.25	1.088	1
P0	48	17	Annulus	11.25	-2.432	0
P0	48	18	Annulus	11.25	-2.304	0
P0	48	19	Annulus	11.25	0.896	1
P0	48	20	Annulus	11.25	0.704	1
P0	48	21	Annulus	11.25	-2.176	1
P0	48	22	Annulus	11.25	-2.688	0
P0	48	23	Annulus	11.25	0.576	1
P0	48	24	Annulus	11.25	-2.496	0
P0	48	25	Annulus	11.25	-2.432	0
P0	48	26	Annulus	11.25	0.512	1
P0	48	27	Annulus	11.25	-2.368	0
P0	48	28	Annulus	11.25	0.448	1
P0	48	29	Annulus	11.25	0.384	1
P0	48	30	Annulus	11.25	-2.368	0
P0	48	31	Annulus	11.25	0.32	1
P0	48	32	Annulus	11.25	0.256	1
P0	48	33	Annulus	11.25	0.256	1
P0	48	34	Annulus	11.25	-2.304	0
P0	48	35	Annulus	11.25	0.192	0
P0	48	36	Annulus	11.25	-2.24	0
P0	48	37	Annulus	11.25	0.384	1
P0	48	38	Annulus	11.25	0.32	1
P0	48	39	Annulus	11.25	-2.24	0
P0	48	40	Annulus	11.25	-2.112	0
P0	48	41	Annulus	11.25	-2.048	0
P0	48	42	Annulus	11.25	-2.048	0
P0	48	43	Annulus	11.25	0.32	1
P0	48	44	Annulus	11.25	0.32	0
P0	48	45	Annulus	11.25	0.448	0
P0	48	46	Annulus	11.25	0.64	1
P0	48	47	Annulus	11.25	0.576	0
P0	48	48	Annulus	11.25	0.832	1
P0	48	49	Annulus	11.25	-1.984	1
P0	48	50	Annulus	11.25	0.768	1
P0	48	51	Annulus	11.25	-2.24	0
P0	48	52	Annulus	11.25	-2.176	0
P0	48	53	Annulus	11.25	-2.176	0
P0	48	54	Annulus	11.25	-2.176	0
P0	48	55	Annulus	11.25	-2.112	0
P0	48	56	Annulus	11.25	-2.112	0
P0	48	57	Annulus	11.25	0.704	1
P0	48	58	Annulus	11.25	0.704	1
P0	48	59	Annulus	11.25	-2.112	0
P0	48	60	Annulus	11.25	0.64	1
P0	48	61	Annulus	11.25	0.64	1
P0	48	62	Annulus	11.25	-2.048	0
P0	48	63	Annulus	11.25	-2.048	0
P0	48	64	Annulus	11.25	-2.048	0
P0	48	65	Annulus	11.25	0.576	0
P0	48	66	Annulus	11.25	0.704	1
P0	48	67	Annulus	11.25	-2.048	0
P0	48	68	Annulus	11.25	-1.984	0
P0	48	69	Annulus	11.25	0.704	1
P0	48	70	Annulus	11.25	-1.984	0
P0	48	71	Annulus	11.25	0.704	1
P0	48	72	Annulus	11.25	0.704	1
P0	19	1	Annulus	22.5	-4.416	0
P0	19	2	Annulus	22.5	4.416	1
P0	19	3	Annulus	22.5	-4.416	0
P0	19	4	Annulus	22.5	4.416	1
P0	19	5	Annulus	22.5	-3.52	0
P0	19	6	Annulus	22.5	-2.752	0
P0	19	7	Annulus	22.5	3.52	1
P0	19	8	Annulus	22.5	2.752	1
P0	19	9	Annulus	22.5	-2.176	0
P0	19	10	Annulus	22.5	2.176	1
P0	19	11	Annulus	22.5	-1.728	0
P0	19	12	Annulus	22.5	1.728	1
P0	19	13	Annulus	22.5	1.344	1
P0	19	14	Annulus	22.5	-1.344	1
P0	19	15	Annulus	22.5	1.088	1
P0	19	16	Annulus	22.5	-2.368	0
P0	19	17	Annulus	22.5	0.896	1
P0	19	18	Annulus	22.5	-2.112	0
P0	19	19	Annulus	22.5	-1.92	0
P0	19	20	Annulus	22.5	0.704	0
P0	19	21	Annulus	22.5	1.344	1
P0	19	22	Annulus	22.5	1.152	1
P0	19	23	Annulus	22.5	1.088	1
P0	19	24	Annulus	22.5	-1.792	0
P0	19	25	Annulus	22.5	1.024	1
P0	19	26	Annulus	22.5	-1.728	0
P0	19	27	Annulus	22.5	-1.664	0
P0	19	28	Annulus	22.5	0.96	1
P0	19	29	Annulus	22.5	0.896	0
P0	19	30	Annulus	22.5	1.152	1
P0	19	31	Annulus	22.5	1.088	1
P0	19	32	Annulus	22.5	-1.6	0
P0	19	33	Annulus	22.5	1.024	0
P0	19	34	Annulus	22.5	1.216	1
P0	19	35	Annulus	22.5	-1.536	0
P0	19	36	Annulus	22.5	1.216	1
P0	19	37	Annulus	22.5	-1.472	0
P0	19	38	Annulus	22.5	-1.152	0
P0	19	39	Annulus	22.5	1.152	1
P0	19	40	Annulus	22.5	1.152	1
P0	19	41	Annulus	22.5	-1.088	1
P0	19	42	Annulus	22.5	-1.536	0
P0	19	43	Annulus	22.5	-1.472	0
P0	19	44	Annulus	22.5	-1.472	0
P0	19	45	Annulus	22.5	-1.472	0
P0	19	46	Annulus	22.5	-1.408	0
P0	19	47	Annulus	22.5	-1.408	0
P0	19	48	Annulus	22.5	1.088	1
P0	19	49	Annulus	22.5	-1.344	0
P0	19	50	Annulus	22.5	1.088	1
P0	19	51	Annulus	22.5	1.088	1
P0	19	52	Annulus	22.5	-1.28	0
P0	19	53	Annulus	22.5	-1.28	0
P0	19	54	Annulus	22.5	-1.216	1
P0	19	55	Annulus	22.5	-1.408	0
P0	19	56	Annulus	22.5	-1.408	0
P0	19	57	Annulus	22.5	-1.408	0
P0	19	58	Annulus	22.5	1.024	1
P0	19	59	Annulus	22.5	-1.344	0
P0	19	60	Annulus	22.5	1.024	0
P0	19	61	Annulus	22.5	1.152	1
P0	19	62	Annulus	22.5	1.088	1
P0	19	63	Annulus	22.5	1.088	1
P0	19	64	Annulus	22.5	1.088	1
P0	19	65	Annulus	22.5	-1.344	0
P0	19	66	Annulus	22.5	1.088	1
P0	19	67	Annulus	22.5	1.088	0
P0	19	68	Annulus	22.5	1.152	1
P0	19	69	Annulus	22.5	-1.344	0
P0	19	70	Annulus	22.5	-1.28	0
P0	19	71	Annulus	22.5	-1.28	1
P0	19	72	Annulus	22.5	1.152	1
P0	29	1	Annulus	22.5	-4.416	0
P0	29	2	Annulus	22.5	4.416	1
P0	29	3	Annulus	22.5	4.416	1
P0	29	4	Annulus	22.5	-4.416	0
P0	29	5	Annulus	22.5	3.52	1
P0	29	6	Annulus	22.5	2.752	1
P0	29	7	Annulus	22.5	2.176	0
P0	29	8	Annulus	22.5	3.712	1
P0	29	9	Annulus	22.5	-3.52	0
P0	29	10	Annulus	22.5	3.264	1
P0	29	11	Annulus	22.5	-2.752	0
P0	29	12	Annulus	22.5	3.008	1
P0	29	13	Annulus	22.5	-2.176	0
P0	29	14	Annulus	22.5	2.816	0
P0	29	15	Annulus	22.5	-1.728	0
P0	29	16	Annulus	22.5	3.584	1
P0	29	17	Annulus	22.5	-1.344	0
P0	29	18	Annulus	22.5	-1.088	0
P0	29	19	Annulus	22.5	-0.896	0
P0	29	20	Annulus	22.5	-0.704	0
P0	29	21	Annulus	22.5	-0.576	0
P0	29	22	Annulus	22.5	3.328	1
P0	29	23	Annulus	22.5	3.2	1
P0	29	24	Annulus	22.5	-0.512	0
P0	29	25	Annulus	22.5	-0.448	0
P0	29	26	Annulus	22.5	-0.384	0
P0	29	27	Annulus	22.5	3.136	1
P0	29	28	Annulus	22.5	3.072	1
P0	29	29	Annulus	22.5	-0.32	0
P0	29	30	Annulus	22.5	-0.256	0
P0	29	31	Annulus	22.5	3.008	1
P0	29	32	Annulus	22.5	-0.256	0
P0	29	33	Annulus	22.5	-0.192	1
P0	29	34	Annulus	22.5	-0.384	0
P0	29	35	Annulus	22.5	2.944	1
P0	29	36	Annulus	22.5	-0.32	0
P0	29	37	Annulus	22.5	-0.32	0
P0	29	38	Annulus	22.5	2.88	1
P0	29	39	Annulus	22.5	-0.32	0
P0	29	40	Annulus	22.5	-0.256	0
P0	29	41	Annulus	22.5	2.816	1
P0	29	42	Annulus	22.5	2.688	1
P0	29	43	Annulus	22.5	2.624	1
P0	29	44	Annulus	22.5	-0.256	0
P0	29	45	Annulus	22.5	-0.256	0
P0	29	46	Annulus	22.5	-0.192	0
P0	29	47	Annulus	22.5	2.624	1
P0	29	48	Annulus	22.5	-0.192	0
P0	29	49	Annulus	22.5	2.56	1
P0	29	50	Annulus	22.5	-0.192	1
P0	29	51	Annulus	22.5	-0.256	1
P0	29	52	Annulus	22.5	2.496	1
P0	29	53	Annulus	22.5	-0.384	0
P0	29	54	Annulus	22.5	2.496	1
P0	29	55	Annulus	22.5	-0.32	0
P0	29	56	Annulus	22.5	2.432	1
P0	29	57	Annulus	22.5	2.304	0
P0	29	58	Annulus	22.5	-0.32	0
P0	29	59	Annulus	22.5	2.56	1
P0	29	60	Annulus	22.5	-0.32	0
P0	29	61	Annulus	22.5	2.56	1
P0	29	62	Annulus	22.5	2.56	1
P0	29	63	Annulus	22.5	2.496	1
P0	29	64	Annulus	22.5	2.496	1
P0	29	65	Annulus	22.5	-0.32	0
P0	29	66	Annulus	22.5	2.432	1
P0	29	67	Annulus	22.5	2.432	1
P0	29	68	Annulus	22.5	-0.32	0
P0	29	69	Annulus	22.5	2.432	1
P0	29	70	Annulus	22.5	-0.32	0
P0	29	71	Annulus	22.5	2.368	1
P0	29	72	Annulus	22.5	2.368	1
P0	33	1	Annulus	22.5	-4.416	0
P0	33	2	Annulus	22.5	4.416	1
P0	33	3	Annulus	22.5	-4.416	0
P0	33	4	Annulus	22.5	-3.52	0
P0	33	5	Annulus	22.5	-2.752	0
P0	33	6	Annulus	22.5	4.416	1
P0	33	7	Annulus	22.5	3.52	1
P0	33	8	Annulus	22.5	2.752	1
P0	33	9	Annulus	22.5	-2.176	0
P0	33	10	Annulus	22.5	2.176	1
P0	33	11	Annulus	22.5	1.728	1
P0	33	12	Annulus	22.5	-1.728	0
P0	33	13	Annulus	22.5	-1.344	0
P0	33	14	Annulus	22.5	1.344	1
P0	33	15	Annulus	22.5	-1.088	0
P0	33	16	Annulus	22.5	-0.896	0
P0	33	17	Annulus	22.5	-0.704	0
P0	33	18	Annulus	22.5	-0.576	0
P0	33	19	Annulus	22.5	1.088	0
P0	33	20	Annulus	22.5	1.984	1
P0	33	21	Annulus	22.5	1.792	1
P0	33	22	Annulus	22.5	1.6	1
P0	33	23	Annulus	22.5	-0.512	0
P0	33	24	Annulus	22.5	-0.448	0
P0	33	25	Annulus	22.5	1.472	0
P0	33	26	Annulus	22.5	-0.384	0
P0	33	27	Annulus	22.5	-0.32	0
P0	33	28	Annulus	22.5	1.92	1
P0	33	29	Annulus	22.5	1.856	1
P0	33	30	Annulus	22.5	1.728	1
P0	33	31	Annulus	22.5	-0.256	0
P0	33	32	Annulus	22.5	-0.256	0
P0	33	33	Annulus	22.5	-0.192	0
P0	33	34	Annulus	22.5	1.664	1
P0	33	35	Annulus	22.5	-0.192	0
P0	33	36	Annulus	22.5	-0.192	0
P0	33	37	Annulus	22.5	-0.192	0
P0	33	38	Annulus	22.5	-0.128	1
P0	33	39	Annulus	22.5	-0.256	0
P0	33	40	Annulus	22.5	1.664	1
P0	33	41	Annulus	22.5	-0.256	0
P0	33	42	Annulus	22.5	1.6	1
P0	33	43	Annulus	22.5	-0.192	1
P0	33	44	Annulus	22.5	1.536	1
P0	33	45	Annulus	22.5	1.536	1
P0	33	46	Annulus	22.5	1.472	1
P0	33	47	Annulus	22.5	-0.32	1
P0	33	48	Annulus	22.5	-0.448	0
P0	33	49	Annulus	22.5	1.408	0
P0	33	50	Annulus	22.5	1.6	0
P0	33	51	Annulus	22.5	-0.384	1
P0	33	52	Annulus	22.5	-0.512	0
P0	33	53	Annulus	22.5	1.728	1
P0	33	54	Annulus	22.5	-0.512	0
P0	33	55	Annulus	22.5	1.728	0
P0	33	56	Annulus	22.5	-0.512	0
P0	33	57	Annulus	22.5	-0.448	0
P0	33	58	Annulus	22.5	1.856	0
P0	33	59	Annulus	22.5	2.176	0
P0	33	60	Annulus	22.5	-0.448	0
P0	33	61	Annulus	22.5	-0.448	0
P0	33	62	Annulus	22.5	3.008	1
P0	33	63	Annulus	22.5	-0.448	0
P0	33	64	Annulus	22.5	2.752	1
P0	33	65	Annulus	22.5	2.56	1
P0	33	66	Annulus	22.5	2.432	1
P0	33	67	Annulus	22.5	2.368	1
P0	33	68	Annulus	22.5	2.24	1
P0	33	69	Annulus	22.5	2.176	1
P0	33	70	Annulus	22.5	2.112	1
P0	33	71	Annulus	22.5	2.048	1
P0	33	72	Annulus	22.5	-0.384	0
P0	3	1	Annulus	45	1.56	1
P0	3	2	Annulus	45	-4.416	0
P0	3	3	Annulus	45	-4.416	0
P0	3	4	Annulus	45	1.56	0
P0	3	5	Annulus	45	2.28	1
P0	3	6	Annulus	45	-3.52	0
P0	3	7	Annulus	45	2.208	1
P0	3	8	Annulus	45	-2.752	0
P0	3	9	Annulus	45	-2.176	0
P0	3	10	Annulus	45	2.112	1
P0	3	11	Annulus	45	2.016	1
P0	3	12	Annulus	45	1.944	1
P0	3	13	Annulus	45	-1.728	0
P0	3	14	Annulus	45	1.872	1
P0	3	15	Annulus	45	-1.344	0
P0	3	16	Annulus	45	-1.088	0
P0	3	17	Annulus	45	-0.896	0
P0	3	18	Annulus	45	-0.704	0
P0	3	19	Annulus	45	-0.576	0
P0	3	20	Annulus	45	-0.512	0
P0	3	21	Annulus	45	-0.448	0
P0	3	22	Annulus	45	-0.384	0
P0	3	23	Annulus	45	-0.32	0
P0	3	24	Annulus	45	-0.256	0
P0	3	25	Annulus	45	1.8	0
P0	3	26	Annulus	45	-0.256	0
P0	3	27	Annulus	45	-0.192	0
P0	3	28	Annulus	45	-0.192	0
P0	3	29	Annulus	45	2.064	1
P0	3	30	Annulus	45	-0.192	0
P0	3	31	Annulus	45	2.04	0
P0	3	32	Annulus	45	2.28	1
P0	3	33	Annulus	45	-0.192	0
P0	3	34	Annulus	45	-0.128	0
P0	3	35	Annulus	45	-0.128	0
P0	3	36	Annulus	45	2.232	1
P0	3	37	Annulus	45	-0.128	0
P0	3	38	Annulus	45	2.208	0
P0	3	39	Annulus	45	2.4	1
P0	3	40	Annulus	45	2.376	0
P0	3	41	Annulus	45	-0.128	0
P0	3	42	Annulus	45	2.568	1
P0	3	43	Annulus	45	2.544	1
P0	3	44	Annulus	45	2.52	1
P0	3	45	Annulus	45	2.496	1
P0	3	46	Annulus	45	2.472	1
P0	3	47	Annulus	45	-0.128	0
P0	3	48	Annulus	45	-0.128	0
P0	3	49	Annulus	45	2.448	1
P0	3	50	Annulus	45	2.4	1
P0	3	51	Annulus	45	-0.128	0
P0	3	52	Annulus	45	-0.128	0
P0	3	53	Annulus	45	2.376	1
P0	3	54	Annulus	45	-0.128	0
P0	3	55	Annulus	45	-0.128	0
P0	3	56	Annulus	45	2.328	1
P0	3	57	Annulus	45	2.304	1
P0	3	58	Annulus	45	2.304	1
P0	3	59	Annulus	45	2.28	1
P0	3	60	Annulus	45	-0.128	0
P0	3	61	Annulus	45	-0.128	0
P0	3	62	Annulus	45	2.256	0
P0	3	63	Annulus	45	2.376	1
P0	3	64	Annulus	45	-0.064	0
P0	3	65	Annulus	45	2.376	0
P0	3	66	Annulus	45	2.472	1
P0	3	67	Annulus	45	2.472	1
P0	3	68	Annulus	45	2.448	1
P0	3	69	Annulus	45	-0.064	0
P0	3	70	Annulus	45	2.448	1
P0	3	71	Annulus	45	2.424	1
P0	3	72	Annulus	45	-0.064	0
P0	34	1	Annulus	45	-4.416	0
P0	34	2	Annulus	45	4.416	1
P0	34	3	Annulus	45	4.416	1
P0	34	4	Annulus	45	-4.416	0
P0	34	5	Annulus	45	-3.52	0
P0	34	6	Annulus	45	3.52	1
P0	34	7	Annulus	45	-2.752	0
P0	34	8	Annulus	45	2.752	1
P0	34	9	Annulus	45	2.176	0
P0	34	10	Annulus	45	3.712	1
P0	34	11	Annulus	45	-2.176	0
P0	34	12	Annulus	45	3.264	1
P0	34	13	Annulus	45	3.008	1
P0	34	14	Annulus	45	2.816	0
P0	34	15	Annulus	45	3.584	1
P0	34	16	Annulus	45	3.328	1
P0	34	17	Annulus	45	-1.728	0
P0	34	18	Annulus	45	-1.344	0
P0	34	19	Annulus	45	-1.088	0
P0	34	20	Annulus	45	-0.896	0
P0	34	21	Annulus	45	3.2	1
P0	34	22	Annulus	45	-0.704	0
P0	34	23	Annulus	45	3.136	1
P0	34	24	Annulus	45	3.072	1
P0	34	25	Annulus	45	-0.576	0
P0	34	26	Annulus	45	-0.512	0
P0	34	27	Annulus	45	-0.448	0
P0	34	28	Annulus	45	-0.384	0
P0	34	29	Annulus	45	3.008	1
P0	34	30	Annulus	45	2.944	1
P0	34	31	Annulus	45	-0.32	0
P0	34	32	Annulus	45	2.88	1
P0	34	33	Annulus	45	-0.256	0
P0	34	34	Annulus	45	2.816	1
P0	34	35	Annulus	45	-0.256	0
P0	34	36	Annulus	45	-0.192	0
P0	34	37	Annulus	45	2.688	1
P0	34	38	Annulus	45	2.624	1
P0	34	39	Annulus	45	-0.192	0
P0	34	40	Annulus	45	2.624	1
P0	34	41	Annulus	45	-0.192	0
P0	34	42	Annulus	45	-0.192	0
P0	34	43	Annulus	45	2.56	1
P0	34	44	Annulus	45	-0.128	0
P0	34	45	Annulus	45	-0.128	0
P0	34	46	Annulus	45	-0.128	0
P0	34	47	Annulus	45	-0.128	0
P0	34	48	Annulus	45	2.496	1
P0	34	49	Annulus	45	-0.128	0
P0	34	50	Annulus	45	-0.128	0
P0	34	51	Annulus	45	2.496	1
P0	34	52	Annulus	45	2.432	1
P0	34	53	Annulus	45	-0.128	0
P0	34	54	Annulus	45	-0.128	0
P0	34	55	Annulus	45	2.304	1
P0	34	56	Annulus	45	1.856	0
P0	34	57	Annulus	45	2.432	1
P0	34	58	Annulus	45	2.432	1
P0	34	59	Annulus	45	-0.128	0
P0	34	60	Annulus	45	-0.128	0
P0	34	61	Annulus	45	-0.128	0
P0	34	62	Annulus	45	2.368	1
P0	34	63	Annulus	45	2.368	1
P0	34	64	Annulus	45	2.304	1
P0	34	65	Annulus	45	-0.128	0
P0	34	66	Annulus	45	2.304	0
P0	34	67	Annulus	45	-0.064	0
P0	34	68	Annulus	45	-0.064	0
P0	34	69	Annulus	45	2.432	0
P0	34	70	Annulus	45	-0.064	0
P0	34	71	Annulus	45	2.56	1
P0	34	72	Annulus	45	2.56	0
P0	43	1	Annulus	45	4.416	1
P0	43	2	Annulus	45	-4.416	0
P0	43	3	Annulus	45	-4.416	0
P0	43	4	Annulus	45	-3.52	0
P0	43	5	Annulus	45	4.416	1
P0	43	6	Annulus	45	-2.752	0
P0	43	7	Annulus	45	3.52	1
P0	43	8	Annulus	45	2.752	1
P0	43	9	Annulus	45	2.176	1
P0	43	10	Annulus	45	1.728	1
P0	43	11	Annulus	45	-2.176	0
P0	43	12	Annulus	45	1.344	1
P0	43	13	Annulus	45	1.088	0
P0	43	14	Annulus	45	1.984	0
P0	43	15	Annulus	45	-1.728	0
P0	43	16	Annulus	45	3.2	1
P0	43	17	Annulus	45	2.88	1
P0	43	18	Annulus	45	2.624	1
P0	43	19	Annulus	45	2.432	0
P0	43	20	Annulus	45	-1.344	0
P0	43	21	Annulus	45	-1.088	0
P0	43	22	Annulus	45	3.072	1
P0	43	23	Annulus	45	-0.896	0
P0	43	24	Annulus	45	-0.704	0
P0	43	25	Annulus	45	-0.576	0
P0	43	26	Annulus	45	2.88	1
P0	43	27	Annulus	45	-0.512	0
P0	43	28	Annulus	45	-0.448	0
P0	43	29	Annulus	45	2.816	1
P0	43	30	Annulus	45	2.688	1
P0	43	31	Annulus	45	2.624	1
P0	43	32	Annulus	45	-0.384	0
P0	43	33	Annulus	45	2.624	0
P0	43	34	Annulus	45	2.88	1
P0	43	35	Annulus	45	-0.32	0
P0	43	36	Annulus	45	2.816	1
P0	43	37	Annulus	45	2.752	1
P0	43	38	Annulus	45	2.752	1
P0	43	39	Annulus	45	2.688	1
P0	43	40	Annulus	45	-0.256	0
P0	43	41	Annulus	45	2.688	1
P0	43	42	Annulus	45	-0.256	0
P0	43	43	Annulus	45	-0.192	0
P0	43	44	Annulus	45	2.624	1
P0	43	45	Annulus	45	2.624	1
P0	43	46	Annulus	45	-0.192	0
P0	43	47	Annulus	45	-0.192	0
P0	43	48	Annulus	45	2.56	1
P0	43	49	Annulus	45	2.56	1
P0	43	50	Annulus	45	-0.192	0
P0	43	51	Annulus	45	-0.128	0
P0	43	52	Annulus	45	-0.128	0
P0	43	53	Annulus	45	-0.128	0
P0	43	54	Annulus	45	-0.128	0
P0	43	55	Annulus	45	2.496	1
P0	43	56	Annulus	45	-0.128	0
P0	43	57	Annulus	45	2.496	1
P0	43	58	Annulus	45	-0.128	0
P0	43	59	Annulus	45	-0.128	0
P0	43	60	Annulus	45	2.432	1
P0	43	61	Annulus	45	2.432	1
P0	43	62	Annulus	45	2.368	0
P0	43	63	Annulus	45	-0.128	0
P0	43	64	Annulus	45	2.56	1
P0	43	65	Annulus	45	-0.128	0
P0	43	66	Annulus	45	-0.128	0
P0	43	67	Annulus	45	-0.128	0
P0	43	68	Annulus	45	-0.128	0
P0	43	69	Annulus	45	2.56	1
P0	43	70	Annulus	45	-0.064	0
P0	43	71	Annulus	45	-0.064	0
P0	43	72	Annulus	45	-0.064	0
P0	2	1	Annulus	90	-4.416	0
P0	2	2	Annulus	90	1.56	1
P0	2	3	Annulus	90	-4.416	0
P0	2	4	Annulus	90	1.56	1
P0	2	5	Annulus	90	1.296	1
P0	2	6	Annulus	90	-3.52	0
P0	2	7	Annulus	90	-2.752	0
P0	2	8	Annulus	90	1.056	1
P0	2	9	Annulus	90	0.84	1
P0	2	10	Annulus	90	0.696	1
P0	2	11	Annulus	90	-2.176	0
P0	2	12	Annulus	90	-1.728	0
P0	2	13	Annulus	90	0.576	1
P0	2	14	Annulus	90	0.48	0
P0	2	15	Annulus	90	-1.344	0
P0	2	16	Annulus	90	0.888	0
P0	2	17	Annulus	90	1.44	1
P0	2	18	Annulus	90	1.296	1
P0	2	19	Annulus	90	-1.088	0
P0	2	20	Annulus	90	-0.896	0
P0	2	21	Annulus	90	-0.704	0
P0	2	22	Annulus	90	1.2	1
P0	2	23	Annulus	90	1.128	1
P0	2	24	Annulus	90	-0.576	0
P0	2	25	Annulus	90	-0.512	1
P0	2	26	Annulus	90	-0.96	0
P0	2	27	Annulus	90	1.056	1
P0	2	28	Annulus	90	1.008	0
P0	2	29	Annulus	90	1.248	1
P0	2	30	Annulus	90	1.2	0
P0	2	31	Annulus	90	-0.832	0
P0	2	32	Annulus	90	1.464	1
P0	2	33	Annulus	90	1.392	0
P0	2	34	Annulus	90	1.752	1
P0	2	35	Annulus	90	-0.768	0
P0	2	36	Annulus	90	-0.704	0
P0	2	37	Annulus	90	1.68	1
P0	2	38	Annulus	90	1.608	1
P0	2	39	Annulus	90	-0.704	0
P0	2	40	Annulus	90	1.536	1
P0	2	41	Annulus	90	-0.64	0
P0	2	42	Annulus	90	-0.576	0
P0	2	43	Annulus	90	-0.512	0
P0	2	44	Annulus	90	-0.448	0
P0	2	45	Annulus	90	1.488	1
P0	2	46	Annulus	90	1.44	1
P0	2	47	Annulus	90	-0.384	0
P0	2	48	Annulus	90	-0.384	0
P0	2	49	Annulus	90	-0.32	0
P0	2	50	Annulus	90	-0.32	0
P0	2	51	Annulus	90	1.392	1
P0	2	52	Annulus	90	-0.32	0
P0	2	53	Annulus	90	1.368	1
P0	2	54	Annulus	90	1.32	1
P0	2	55	Annulus	90	-0.256	0
[truncated: 34,289 more rows]
