# Supplementary material for: Lateral modulation of orientation perception in center-surround sinusoidal stimuli: Divisive inhibition in perceptual filling-in
Source: J Vis. 2020 Sep 4;20(9):5. doi: 10.1167/jov.20.9.5 (PMC7476660; doi:10.1167/jov.20.9.5)
Supplement: Supplement 4 [file jovi-20-9-5_s004.xlsx]

## Sheet: Exp1
Observer	YSL			Observer	P1			Observer	P2			Observer	P3			Observer	P4			Observer	P5			Observer	P6			Observer	P7			Observer	P8
Parameter				Parameter				Parameter				Parameter				Parameter				Parameter				Parameter				Parameter				Parameter
Se				Se				Se				Se				Se				Se				Se				Se				Se
	Target	100			Target	100			Target	100			Target	100			Target	100			Target	100			Target	100			Target	100			Target	100
	Pedestal	100			Pedestal	100			Pedestal	100			Pedestal	100			Pedestal	100			Pedestal	100			Pedestal	100			Pedestal	100			Pedestal	100
	Annulus	1.82			Annulus	2.03			Annulus	0			Annulus	0			Annulus	0.52			Annulus	1.22			Annulus	0.24			Annulus	0			Annulus	1.91
	Disk	30.13			Disk	135.09			Disk	27.6			Disk	88.15			Disk	22.52			Disk	17.52			Disk	5.04			Disk	2.41			Disk	22.3
	Control*	0			Control*	0			Control*	0			Control*	0			Control*	0			Control*	0			Control*	0			Control*	0			Control*	0
Si1		0.41		Si1		0.22		Si1		0.28		Si1		0.19		Si1		0.15		Si1		0.26		Si1		0		Si1		0.04		Si1		0.43
p		1.14		p		2.28		p		0.96		p		2.88		p		1.09		p		1.25		p		0.54		p		0.37		p		2.28
q		0.15		q		1.22		q		0.28		q		1.42		q		0.22		q		0.51		q		1.69		q		0.71		q		0.27
z		0.5		z		0.5		z		0.5		z		0.5		z		0.5		z		0.5		z		0.5		z		0.5		z		0.5
σ		9.56		σ		9.56		σ		9.56		σ		9.56		σ		9.56		σ		9.56		σ		9.56		σ		9.56		σ		9.56
m		-0.66		m		-1.48		m		-0.55		m		-1.4		m		-2.24		m		-0.94		m		-4.96		m		-1.94		m		-1.95
R2		0.937		R2		0.865		R2		0.878		R2		0.902		R2		0.765		R2		0.918		R2		0.802		R2		0.775		R2		0.716
RMSE		0.57		RMSE		0.65		RMSE		0.73		RMSE		0.61		RMSE		1.66		RMSE		0.54		RMSE		1.48		RMSE		1.14		RMSE		2.03
MSE		0.27		MSE		0.46		MSE		0.26		MSE		0.42		MSE		0.77		MSE		0.38		MSE		0.9		MSE		0.59		MSE		0.81
Notes. Fixed parameters are marked with bold font. *The same set of parameters were used to fit the three control conditions (the noise annulus, the noise disk and the gray control) in Experiment 1. RMSE (root mean square error). MSE (mean standard error of measurement)

## Sheet: Exp2
Observer	YSL			Observer	P1			Observer	P2
Parameter				Parameter				Parameter
Se				Se				Se
	Target	100			Target	100			Target	100
	Filling-in	10			Filling-in	10			Filling-in	10
	No-Filling-in	4.16			No-Filling-in	0.79			No-Filling-in	0.64
Si1		2.09		Si1		0.5		Si1		1.08
p		0.78		p		0.65		p		0.77
q		0.14		q		0.47		q		0.37
z		0.5		z		0.5		z		0.5
σ		9.56		σ		9.56		σ		9.56
m		-0.14		m		-0.87		m		-0.86
R2		0.69		R2		0.808		R2		0.593
RMSE		0.11		RMSE		0.3		RMSE		0.23
MSE		0.13		MSE		0.26		MSE		0.25
Notes. Fixed parameters are marked with bold font. RMSE (root mean square error). MSE (mean standard error of measurement)
